# Supplementary material for: Stalk architecture, cell wall composition, and QTL underlying high stalk flexibility for improved lodging resistance in maize
Source: BMC Plant Biol. 2020 Nov 11;20:515. doi: 10.1186/s12870-020-02728-2 (PMC7659129; doi:10.1186/s12870-020-02728-2)
Supplement: Supplementary file 2 — Additional file 2. The genetic information of JING724 and MC01 revealed by 1212 SNPs and 60 K chip. [file 12870_2020_2728_MOESM2_ESM.xls]

## Sheet: 1212SNPs
Dataset 1. The genetic information of JING724 and MC01 revealed by 1212 SNPs.
SNPs	MC01	JING724
PUT-163a-148940529-435	A/A	G/G
PUT-163a-148961306-579	C/C	G/G
PUT-163a-148991534-705	C/C	A/A
PUT-163a-16919470-1025	G/G	A/A
PUT-163a-28982738-1684	A/A	G/G
PUT-163a-4730566-2149	-/-	A/A
PUT-163a-60349887-2622	G/G	A/A
PUT-163a-60349887-2623	C/C	G/G
PUT-163a-71761183-3448	A/A	G/G
PUT-163a-71762613-3460	A/A	G/G
PUT-163a-84969550-4459	A/A	G/G
PZA00627.1	C/C	A/A
PZA00695.1	G/G	A/A
PZA01810.2	G/G	A/A
PZA02337.4	A/A	G/G
PZA02550.1	G/G	A/A
PZA03069.4	A/A	G/G
PZB00942.1	A/A	G/G
PZB01109.2	G/G	A/A
PZB01432.1	A/A	G/G
PZE-101030211	G/G	A/A
PZE-101036683	G/G	A/A
PZE-101054047	A/A	C/C
PZE-101059495	G/G	A/A
PZE-101082376	G/G	A/A
PZE-101088337	A/A	C/C
PZE-101094436	A/A	G/G
PZE-101100033	G/G	A/A
PZE-101101769	G/G	A/A
PZE-101107138	A/A	C/C
PZE-101107223	G/G	A/A
PZE-101109084	G/G	A/A
PZE-101110381	G/G	A/A
PZE-101111297	G/G	A/A
PZE-101111793	C/C	A/A
PZE-101118964	G/G	A/A
PZE-101123390	G/G	A/A
PZE-101124014	A/A	G/G
PZE-101124568	C/C	A/A
PZE-101127345	A/A	G/G
PZE-101130243	A/A	G/G
PZE-101132909	C/C	A/A
PZE-101140689	A/A	G/G
PZE-101188364	G/G	A/A
PZE-101204728	G/G	A/A
PZE-101218900	A/A	G/G
PZE-101238691	G/G	A/A
PZE-102186773	G/G	A/A
PZE-103001968	G/G	A/A
PZE-103015842	A/A	G/G
PZE-103031856	A/A	G/G
PZE-103032109	A/A	G/G
PZE-103033638	A/A	C/C
PZE-103036000	A/A	C/C
PZE-103043270	A/A	G/G
PZE-103049573	A/A	G/G
PZE-103049695	G/G	A/A
PZE-103051979	G/G	A/A
PZE-103079955	A/A	G/G
PZE-103085619	A/A	G/G
PZE-103091455	A/A	G/G
PZE-103094339	A/A	G/G
PZE-103103922	A/A	G/G
PZE-103104163	A/A	C/C
PZE-103118405	A/A	G/G
PZE-103127310	A/A	G/G
PZE-103137893	G/G	A/A
PZE-103139096	A/A	G/G
PZE-103144468	A/A	G/G
PZE-103147456	G/G	A/A
PZE-103148259	G/G	A/A
PZE-103149597	A/A	C/C
PZE-104092849	A/A	G/G
PZE-104114286	G/G	A/A
PZE-104117479	G/G	A/A
PZE-104117537	G/G	A/A
PZE-104119465	A/A	G/G
PZE-104148799	A/A	C/C
PZE-105128581	G/G	A/A
PZE-105129384	A/A	G/G
PZE-105166634	G/G	A/A
PZE-105177818	A/A	G/G
PZE-105180267	A/A	C/C
PZE-105181205	A/A	G/G
PZE-105182641	A/A	G/G
PZE-106032910	G/G	A/A
PZE-106034375	G/G	A/A
PZE-106039993	A/A	G/G
PZE-106086860	G/G	A/A
PZE-107005392	A/A	G/G
PZE-107017692	A/A	G/G
PZE-107020326	A/A	G/G
PZE-107021963	A/A	C/C
PZE-107030971	A/A	G/G
PZE-107032059	A/A	C/C
PZE-107032809	A/A	G/G
PZE-107035745	C/C	G/G
PZE-107049384	C/C	A/A
PZE-107049829	C/C	A/A
PZE-107051697	A/A	C/C
PZE-107051759	G/G	A/A
PZE-107073106	G/G	A/A
PZE-107078697	A/A	G/G
PZE-107088218	G/G	A/A
PZE-107089479	A/A	G/G
PZE-107101783	A/A	G/G
PZE-107108200	A/A	G/G
PZE-107108610	G/G	A/A
PZE-107113484	G/G	A/A
PZE-108009703	G/G	A/A
PZE-108010180	A/A	G/G
PZE-108074277	G/G	A/A
PZE-108080005	A/A	G/G
PZE-108097446	A/A	G/G
PZE-108135302	G/G	A/A
PZE-109076558	A/A	A/G
PZE-109077976	G/G	A/G
PZE-109078814	G/G	A/G
PZE-109098198	G/G	A/A
PZE-109098305	G/G	A/A
PZE-109106186	G/G	A/A
SYN10021	G/G	A/A
SYN10101	A/A	G/G
SYN10174	G/G	A/A
SYN10324	C/C	A/A
SYN11378	C/C	A/A
SYN1162	A/A	G/G
SYN1227	G/G	A/A
SYN12403	A/A	G/G
SYN13192	G/G	A/A
SYN13468	A/A	G/G
SYN13476	A/A	C/C
SYN13710	C/C	A/A
SYN13813	A/A	G/G
SYN13856	C/C	A/A
SYN14035	A/A	G/G
SYN15017	G/G	A/A
SYN15019	C/C	A/A
SYN15942	G/G	A/A
SYN16262	C/C	A/A
SYN16886	A/A	G/G
SYN17623	G/G	A/A
SYN18326	G/G	A/A
SYN18627	C/C	A/A
SYN18834	A/A	C/C
SYN1890	G/G	A/A
SYN19936	A/A	G/G
SYN20047	G/G	A/A
SYN20183	A/A	C/C
SYN20229	A/A	A/G
SYN20647	A/A	G/G
SYN20738	A/A	G/G
SYN21219	A/A	G/G
SYN21374	A/A	G/G
SYN21851	G/G	A/A
SYN21889	A/A	A/G
SYN2256	G/G	A/A
SYN22619	A/A	G/G
SYN22658	A/A	G/G
SYN22818	G/G	A/A
SYN23105	A/A	G/G
SYN2318	G/G	A/A
SYN23338	C/C	A/A
SYN23339	A/A	G/G
SYN23413	G/G	A/A
SYN23658	A/A	G/G
SYN23678	A/A	G/G
SYN23681	A/A	G/G
SYN23973	G/G	A/A
SYN24018	A/A	C/C
SYN24145	A/A	G/G
SYN24345	G/G	A/A
SYN2444	G/G	A/A
SYN254	G/G	A/A
SYN25903	A/A	C/C
SYN25916	A/A	G/G
SYN27201	G/G	A/A
SYN2762	G/G	A/A
SYN277	G/G	A/A
SYN28881	A/A	G/G
SYN29464	A/A	G/G
SYN29702	G/G	A/A
SYN3006	A/A	G/G
SYN30285	A/A	G/G
SYN30324	A/A	G/G
SYN30531	C/C	A/C
SYN30824	G/G	A/A
SYN31220	A/A	G/G
SYN3140	A/A	G/G
SYN3177	A/A	C/C
SYN32332	G/G	A/A
SYN3245	G/G	A/A
SYN33134	A/A	G/G
SYN33367	A/A	G/G
SYN34099	G/G	-/-
SYN34204	A/A	G/G
SYN3424	G/G	A/A
SYN34419	A/A	G/G
SYN34780	A/A	G/G
SYN34975	A/A	G/G
SYN35005	A/A	G/G
SYN35155	A/A	G/G
SYN3516	C/C	A/A
SYN35353	A/A	G/G
SYN35380	A/A	G/G
SYN35383	A/A	G/G
SYN35766	A/A	G/G
SYN35912	A/A	G/G
SYN36585	A/A	C/C
SYN36600	A/A	G/G
SYN36772	G/G	A/A
SYN37141	A/A	G/G
SYN37148	A/A	G/G
SYN37386	G/G	A/A
SYN3801	A/A	G/G
SYN3834	C/C	A/A
SYN38466	A/A	C/C
SYN39090	A/A	G/G
SYN39147	C/C	A/A
SYN39155	A/A	C/C
SYN439	G/G	A/A
SYN4920	A/A	G/G
SYN4977	A/A	G/G
SYN5001	G/G	A/A
SYN5084	C/C	A/A
SYN5110	G/G	A/A
SYN5447	A/A	G/G
SYN5538	A/A	C/C
SYN6209	A/A	G/G
SYN6514	G/G	A/A
SYN6950	G/G	A/A
SYN7002	A/A	G/G
SYN7081	A/A	G/G
SYN7150	A/A	G/G
SYN720	A/A	G/G
SYN772	A/A	G/G
SYN7807	G/G	A/A
SYN8109	G/G	A/A
SYN8185	A/A	C/C
SYN8218	A/A	G/G
SYN8236	G/G	A/A
SYN8267	A/A	G/G
SYN8422	A/A	G/G
SYN8509	G/G	A/A
SYN8790	C/C	A/A
SYN9992	A/A	C/C
ZM003329-0547	A/A	G/G
ZM007645-0270	C/C	A/A
PHM11946.19	A/A	A/A
PUT-163a-148945329-486	G/G	G/G
PUT-163a-148957860-553	G/G	G/G
PUT-163a-148963646-603	G/G	G/G
PUT-163a-148991595-711	C/C	C/C
PUT-163a-149071857-836	C/C	C/C
PUT-163a-149076210-846	G/G	G/G
PUT-163a-18162524-1229	A/A	A/A
PUT-163a-18172180-1378	G/G	G/G
PUT-163a-4730462-2143	G/G	G/G
PUT-163a-50332311-2217	G/G	G/G
PUT-163a-5739903-2297	A/A	A/A
PUT-163a-60342470-2456	A/A	A/A
PUT-163a-60348955-2602	A/A	A/A
PUT-163a-60351350-2652	G/G	G/G
PUT-163a-60354034-2730	C/C	C/C
PUT-163a-60354900-2743	T/T	T/T
PUT-163a-60356527-2801	C/C	C/C
PUT-163a-71303230-3079	G/G	G/G
PUT-163a-71322556-3163	C/C	C/C
PUT-163a-71331763-3193	G/G	G/G
PUT-163a-71421571-3207	G/G	G/G
PUT-163a-71426936-3250	G/G	G/G
PUT-163a-71445640-3380	G/G	G/G
PUT-163a-71771844-3546	G/G	G/G
PUT-163a-74244759-3691	A/A	A/A
PUT-163a-76287315-3901	A/A	A/A
PUT-163a-76287542-3906	G/G	G/G
PUT-163a-78080886-4137	G/G	G/G
PUT-163a-78123541-4431	A/A	A/A
PUT-163a-86469720-4499	G/G	G/G
PUT-163a-88754607-4569	T/T	T/T
PUT-163a-91055993-4743	G/G	G/G
PUT-163a-94473612-4863	A/A	A/A
PUT-163a-94478236-4898	A/A	A/A
PZA-001618002	G/G	G/G
PZA-001751002	A/A	A/A
PZA00300.16	G/G	G/G
PZA00318.2	G/G	G/G
PZA00365.3	G/G	G/G
PZA00386.2	A/A	A/A
PZA00396.9	C/C	C/C
PZA00460.8	A/A	A/A
PZA00495.4	G/G	G/G
PZA00583.4	A/A	A/A
PZA00731.6	G/G	G/G
PZA00793.2	A/A	A/A
PZA00827.1	A/A	A/A
PZA00944.1	A/A	A/A
PZA01468.1	A/A	A/A
PZA01570.1	G/G	G/G
PZA02017.7	G/G	G/G
PZA02044.1	G/G	G/G
PZA02194.1	G/G	G/G
PZA02272.3	A/A	A/A
PZA02388.1	G/G	G/G
PZA02648.2	A/A	A/A
PZA02946.8	G/G	G/G
PZA03027.12	G/G	G/G
PZA03081.10	A/A	A/A
PZA03226.3	C/C	C/C
PZA03227.1	C/C	C/C
PZB00235.1	A/A	A/A
PZB00592.1	A/A	A/A
PZB01230.5	A/A	A/A
PZB01267.2	A/A	A/A
PZB02035.2	G/G	G/G
PZB02058.3	A/A	A/A
PZE-101001280	G/G	G/G
PZE-101001587	G/G	G/G
PZE-101007769	A/A	A/A
PZE-101019727	G/G	G/G
PZE-101027182	C/C	C/C
PZE-101029689	A/A	A/A
PZE-101040677	G/G	G/G
PZE-101041178	G/G	G/G
PZE-101045249	A/A	A/A
PZE-101046876	G/G	G/G
PZE-101054533	G/G	G/G
PZE-101055190	A/A	A/A
PZE-101058154	A/A	A/A
PZE-101059783	A/A	A/A
PZE-101060842	C/C	C/C
PZE-101073762	C/C	C/C
PZE-101077491	G/G	G/G
PZE-101085771	A/A	A/A
PZE-101087156	A/A	A/A
PZE-101095685	G/G	G/G
PZE-101100634	A/A	A/A
PZE-101100960	A/A	A/A
PZE-101101088	G/G	G/G
PZE-101104102	A/A	A/A
PZE-101105515	A/A	A/A
PZE-101106851	G/G	G/G
PZE-101112022	A/A	A/A
PZE-101123171	G/G	G/G
PZE-101124935	G/G	G/G
PZE-101127225	C/C	C/C
PZE-101128139	A/A	A/A
PZE-101129057	A/A	A/A
PZE-101129562	A/A	A/A
PZE-101132833	G/G	G/G
PZE-101141826	G/G	G/G
PZE-101142078	G/G	G/G
PZE-101150513	A/A	A/A
PZE-101156619	C/C	C/C
PZE-101158959	A/A	A/A
PZE-101159230	G/G	G/G
PZE-101166376	A/A	A/A
PZE-101166508	G/G	G/G
PZE-101166550	A/A	A/A
PZE-101168807	A/A	A/A
PZE-101176290	A/A	A/A
PZE-101176812	A/A	A/A
PZE-101190874	A/A	A/A
PZE-101199598	A/A	A/A
PZE-101208698	G/G	G/G
PZE-101213102	A/A	A/A
PZE-101225069	G/G	G/G
PZE-101227480	G/G	G/G
PZE-101229795	A/A	A/A
PZE-101242832	A/A	A/A
PZE-101242961	G/G	G/G
PZE-101244646	G/G	G/G
PZE-101245578	G/G	G/G
PZE-101256073	G/G	G/G
PZE-101256370	G/G	G/G
PZE-102004688	A/A	A/A
PZE-102005684	A/A	A/A
PZE-102006385	A/A	A/A
PZE-102032198	A/A	A/A
PZE-102041852	G/G	G/G
PZE-102042270	C/C	C/C
PZE-102046959	G/G	G/G
PZE-102047066	A/A	A/A
PZE-102047388	G/G	G/G
PZE-102047571	A/A	A/A
PZE-102047695	G/G	G/G
PZE-102055572	G/G	G/G
PZE-102055780	A/A	A/A
PZE-102070978	G/G	G/G
PZE-102072724	A/A	A/A
PZE-102074393	G/G	G/G
PZE-102074558	A/A	A/A
PZE-102075692	A/A	A/A
PZE-102076037	G/G	G/G
PZE-102079156	A/A	A/A
PZE-102079520	C/C	C/C
PZE-102088558	A/A	A/A
PZE-102092255	A/A	A/A
PZE-102095116	A/A	A/A
PZE-102097302	C/C	C/C
PZE-102106190	C/C	C/C
PZE-102111520	G/G	G/G
PZE-102113046	A/A	A/A
PZE-102115767	A/A	A/A
PZE-102117021	A/A	A/A
PZE-102120293	A/A	A/A
PZE-102120786	C/C	C/C
PZE-102126715	A/A	A/A
PZE-102127115	C/C	C/C
PZE-102130760	C/C	C/C
PZE-102131631	G/G	G/G
PZE-102136109	A/A	A/A
PZE-102136175	G/G	G/G
PZE-102137972	A/A	A/A
PZE-102143587	G/G	G/G
PZE-102143736	A/A	A/A
PZE-102146058	A/A	A/A
PZE-102148480	A/A	A/A
PZE-102151355	C/C	C/C
PZE-102153005	A/A	A/A
PZE-102153048	A/A	A/A
PZE-102153564	C/C	C/C
PZE-102154625	G/G	G/G
PZE-102156826	A/A	A/A
PZE-102160870	G/G	G/G
PZE-102161136	G/G	G/G
PZE-102170912	A/A	A/A
PZE-102175663	G/G	G/G
PZE-102179524	A/A	A/A
PZE-102179936	G/G	G/G
PZE-102182682	G/G	G/G
PZE-102186160	T/T	T/T
PZE-102191781	G/G	G/G
PZE-102192857	A/A	A/A
PZE-102193904	G/G	G/G
PZE-102194039	C/C	C/C
PZE-103028604	A/A	A/A
PZE-103029988	A/A	A/A
PZE-103033317	G/G	G/G
PZE-103034540	G/G	G/G
PZE-103034545	A/A	A/A
PZE-103036266	A/A	A/A
PZE-103036644	A/A	A/A
PZE-103042086	A/A	A/A
PZE-103043134	G/G	G/G
PZE-103045276	G/G	G/G
PZE-103045772	C/C	C/C
PZE-103050166	C/C	C/C
PZE-103056064	A/A	A/A
PZE-103067707	A/A	A/A
PZE-103071320	C/C	C/C
PZE-103071817	C/C	C/C
PZE-103074332	A/A	A/A
PZE-103075978	G/G	G/G
PZE-103076837	A/A	A/A
PZE-103081692	A/A	A/A
PZE-103092432	G/G	G/G
PZE-103095468	A/A	A/A
PZE-103096408	A/A	A/A
PZE-103096999	A/A	A/A
PZE-103103537	G/G	G/G
PZE-103108410	G/G	G/G
PZE-103114703	G/G	G/G
PZE-103115114	A/A	A/A
PZE-103126743	A/A	A/A
PZE-103133167	G/G	G/G
PZE-103142610	G/G	G/G
PZE-103151519	G/G	G/G
PZE-103152091	A/A	A/A
PZE-103155455	A/A	A/A
PZE-103156977	A/A	A/A
PZE-103161091	A/A	A/A
PZE-103164358	C/C	C/C
PZE-103165394	A/A	A/A
PZE-103168658	A/A	A/A
PZE-103169904	G/G	G/G
PZE-103175460	A/A	A/A
PZE-103175946	A/A	A/A
PZE-104013824	G/G	G/G
PZE-104016322	G/G	G/G
PZE-104018715	C/C	C/C
PZE-104018824	A/A	A/A
PZE-104019303	C/C	C/C
PZE-104019423	C/C	C/C
PZE-104021091	A/A	A/A
PZE-104021405	C/C	C/C
PZE-104022557	A/A	A/A
PZE-104023120	G/G	G/G
PZE-104023768	G/G	G/G
PZE-104024382	G/G	G/G
PZE-104026873	A/A	A/A
PZE-104027159	G/G	G/G
PZE-104027402	C/C	C/C
PZE-104029100	G/G	G/G
PZE-104029384	-/-	-/-
PZE-104032097	C/C	C/C
PZE-104032228	G/G	G/G
PZE-104032659	A/A	A/A
PZE-104035551	A/A	A/A
PZE-104036187	A/A	A/A
PZE-104036947	A/A	A/A
PZE-104040106	G/G	G/G
PZE-104040567	G/G	G/G
PZE-104041043	A/A	A/A
PZE-104043552	A/A	A/A
PZE-104043792	A/A	A/A
PZE-104044661	G/G	G/G
PZE-104045413	A/A	A/A
PZE-104045752	C/C	C/C
PZE-104045815	A/A	A/A
PZE-104047229	A/A	A/A
PZE-104048524	A/A	A/A
PZE-104049163	A/A	A/A
PZE-104049798	G/G	G/G
PZE-104049854	C/C	C/C
PZE-104056744	G/G	G/G
PZE-104058634	G/G	G/G
PZE-104065081	C/C	C/C
PZE-104065156	G/G	G/G
PZE-104067494	G/G	G/G
PZE-104068741	A/A	A/A
PZE-104075033	A/A	A/A
PZE-104075475	A/A	A/A
PZE-104076423	G/G	G/G
PZE-104076811	G/G	G/G
PZE-104085250	G/G	G/G
PZE-104089440	G/G	G/G
PZE-104093142	G/G	G/G
PZE-104093153	A/A	A/A
PZE-104094576	G/G	G/G
PZE-104095850	G/G	G/G
PZE-104096691	A/A	A/A
PZE-104096885	A/A	A/A
PZE-104097989	G/G	G/G
PZE-104101522	C/C	C/C
PZE-104102175	G/G	G/G
PZE-104103543	A/A	A/A
PZE-104107517	G/G	G/G
PZE-104112784	G/G	G/G
PZE-104124143	A/A	A/A
PZE-104128385	G/G	G/G
PZE-104128483	A/A	A/A
PZE-104132140	A/A	A/A
PZE-104141757	A/A	A/A
PZE-104141865	C/C	C/C
PZE-104144719	A/A	A/A
PZE-104154015	G/G	G/G
PZE-104154610	C/C	C/C
PZE-105014611	G/G	G/G
PZE-105018841	G/G	G/G
PZE-105022648	A/A	A/A
PZE-105026200	G/G	G/G
PZE-105029444	G/G	G/G
PZE-105040002	G/G	G/G
PZE-105041346	A/A	A/A
PZE-105042690	A/A	A/A
PZE-105045323	A/A	A/A
PZE-105046397	G/G	G/G
PZE-105046760	A/A	A/A
PZE-105047718	A/A	A/A
PZE-105048128	A/A	A/A
PZE-105048375	A/A	A/A
PZE-105052784	C/C	C/C
PZE-105060590	G/G	G/G
PZE-105061842	A/A	A/A
PZE-105062847	A/A	A/A
PZE-105063137	A/A	A/A
PZE-105065011	G/G	G/G
PZE-105068432	A/A	A/A
PZE-105068746	A/A	A/A
PZE-105069022	G/G	G/G
PZE-105069970	A/A	A/A
PZE-105070840	A/A	A/A
PZE-105072436	A/A	A/A
PZE-105073970	A/A	A/A
PZE-105075596	G/G	G/G
PZE-105077073	G/G	G/G
PZE-105078090	A/A	A/A
PZE-105080598	A/A	A/A
PZE-105080859	A/A	A/A
PZE-105084224	G/G	G/G
PZE-105087394	A/A	A/A
PZE-105091721	A/A	A/A
PZE-105091972	G/G	G/G
PZE-105093168	A/A	A/A
PZE-105093464	G/G	G/G
PZE-105101338	A/A	A/A
PZE-105103602	G/G	G/G
PZE-105105471	G/G	G/G
PZE-105105740	C/C	C/C
PZE-105105910	A/A	A/A
PZE-105110627	A/A	A/A
PZE-105116229	A/A	A/A
PZE-105116521	G/G	G/G
PZE-105129597	C/C	C/C
PZE-105130792	A/A	A/A
PZE-105134476	G/G	G/G
PZE-105137926	A/A	A/A
PZE-105146550	A/A	A/A
PZE-105163590	A/A	A/A
PZE-105181967	G/G	G/G
PZE-105182647	G/G	G/G
PZE-106000346	A/A	A/A
PZE-106003908	A/A	A/A
PZE-106005121	A/A	A/A
PZE-106007309	C/C	C/C
PZE-106010873	G/G	G/G
PZE-106013454	G/G	G/G
PZE-106017957	C/C	C/C
PZE-106018319	C/C	C/C
PZE-106018956	C/C	C/C
PZE-106022387	A/A	A/A
PZE-106023208	G/G	G/G
PZE-106023412	G/G	G/G
PZE-106023979	A/A	A/A
PZE-106026710	A/A	A/A
PZE-106038001	A/A	A/A
PZE-106038518	G/G	G/G
PZE-106038725	G/G	G/G
PZE-106040387	A/A	A/A
PZE-106045060	G/G	G/G
PZE-106045624	G/G	G/G
PZE-106055082	G/G	G/G
PZE-106055780	G/G	G/G
PZE-106057201	A/A	A/A
PZE-106058198	A/A	A/A
PZE-106058363	G/G	G/G
PZE-106058481	A/A	A/A
PZE-106060834	A/A	A/A
PZE-106063007	G/G	G/G
PZE-106063185	A/A	A/A
PZE-106064205	A/A	A/A
PZE-106066077	C/C	C/C
PZE-106067078	G/G	G/G
PZE-106067678	A/A	A/A
PZE-106068151	G/G	G/G
PZE-106069728	C/C	C/C
PZE-106070562	A/A	A/A
PZE-106070677	G/G	G/G
PZE-106070821	G/G	G/G
PZE-106071255	A/A	A/A
PZE-106072217	G/G	G/G
PZE-106072609	A/A	A/A
PZE-106073612	G/G	G/G
PZE-106075075	G/G	G/G
PZE-106076346	G/G	G/G
PZE-106076433	G/G	G/G
PZE-106076828	G/G	G/G
PZE-106077056	A/A	A/A
PZE-106078534	A/A	A/A
PZE-106079848	A/A	A/A
PZE-106080884	G/G	G/G
PZE-106080906	G/G	G/G
PZE-106081762	A/A	A/A
PZE-106084109	A/A	A/A
PZE-106097408	G/G	G/G
PZE-106097584	G/G	G/G
PZE-106098286	G/G	G/G
PZE-106114611	A/A	A/A
PZE-106115028	G/G	G/G
PZE-106115356	A/A	A/A
PZE-107002330	G/G	G/G
PZE-107015809	C/C	C/C
PZE-107017584	G/G	G/G
PZE-107021428	A/A	A/A
PZE-107024238	A/A	A/A
PZE-107031173	A/A	A/A
PZE-107032162	G/G	G/G
PZE-107035192	A/A	A/A
PZE-107036069	G/G	G/G
PZE-107039479	A/A	A/A
PZE-107041907	A/A	A/A
PZE-107043656	A/A	A/A
PZE-107044251	C/C	C/C
PZE-107045938	A/A	A/A
PZE-107046038	G/G	G/G
PZE-107046134	G/G	G/G
PZE-107046419	G/G	G/G
PZE-107053749	G/G	G/G
PZE-107056842	C/C	C/C
PZE-107057040	A/A	A/A
PZE-107060076	G/G	G/G
PZE-107062989	G/G	G/G
PZE-107067144	A/A	A/A
PZE-107069959	C/C	C/C
PZE-107072604	A/A	A/A
PZE-107073253	A/A	A/A
PZE-107078024	G/G	G/G
PZE-107081254	G/G	G/G
PZE-107082484	G/G	G/G
PZE-107086184	G/G	G/G
PZE-107086453	A/A	A/A
PZE-107088270	C/C	C/C
PZE-107095331	A/A	A/A
PZE-107097026	A/A	A/A
PZE-107097215	A/A	A/A
PZE-107099933	C/C	C/C
PZE-107104470	G/G	G/G
PZE-107106138	C/C	C/C
PZE-107107154	G/G	G/G
PZE-107110443	C/C	C/C
PZE-107130438	G/G	G/G
PZE-107130734	A/A	A/A
PZE-107132828	A/A	A/A
PZE-107134294	G/G	G/G
PZE-107136612	G/G	G/G
PZE-107136972	A/A	A/A
PZE-107137037	G/G	G/G
PZE-107137587	G/G	G/G
PZE-107137996	C/C	C/C
PZE-108002532	G/G	G/G
PZE-108002846	G/G	G/G
PZE-108003557	G/G	G/G
PZE-108004077	C/C	C/C
PZE-108014370	G/G	G/G
PZE-108016333	A/A	A/A
PZE-108018114	G/G	G/G
PZE-108018453	G/G	G/G
PZE-108027940	C/C	C/C
PZE-108028788	G/G	G/G
PZE-108030133	C/C	C/C
PZE-108037493	G/G	G/G
PZE-108039819	A/A	A/A
PZE-108041337	A/A	A/A
PZE-108041426	A/A	A/A
PZE-108041508	G/G	G/G
PZE-108044276	C/C	C/C
PZE-108045794	G/G	G/G
PZE-108046196	A/A	A/A
PZE-108046367	A/A	A/A
PZE-108046689	G/G	G/G
PZE-108047051	G/G	G/G
PZE-108048203	C/C	C/C
PZE-108049265	A/A	A/A
PZE-108049639	A/A	A/A
PZE-108054764	A/A	A/A
PZE-108054980	A/A	A/A
PZE-108056027	G/G	G/G
PZE-108056415	A/A	A/A
PZE-108060116	A/A	A/A
PZE-108061670	C/C	C/C
PZE-108062506	G/G	G/G
PZE-108063103	A/A	A/A
PZE-108063578	G/G	G/G
PZE-108065057	A/A	A/A
PZE-108067005	G/G	G/G
PZE-108073065	G/G	G/G
PZE-108073314	G/G	G/G
PZE-108081298	A/A	A/A
PZE-108082808	G/G	G/G
PZE-108087618	A/A	A/A
PZE-108089652	C/C	C/C
PZE-108090173	A/A	A/A
PZE-108091190	G/G	G/G
PZE-108096683	A/A	A/A
PZE-108097921	G/G	G/G
PZE-108099425	C/C	C/C
PZE-108099840	C/C	C/C
PZE-108103951	A/A	A/A
PZE-108106737	C/C	C/C
PZE-108107270	A/A	A/A
PZE-108108690	A/A	A/A
PZE-108109731	G/G	G/G
PZE-108118488	G/G	G/G
PZE-108125717	G/G	G/G
PZE-108133100	G/G	G/G
PZE-108133242	C/C	C/C
PZE-109003902	G/G	G/G
PZE-109006381	G/G	G/G
PZE-109007075	G/G	G/G
PZE-109008133	A/A	A/A
PZE-109011385	G/G	G/G
PZE-109011840	A/A	A/A
PZE-109013021	G/G	G/G
PZE-109016576	G/G	G/G
PZE-109017196	A/A	A/A
PZE-109017276	A/A	A/A
PZE-109023910	T/T	T/T
PZE-109027307	A/A	A/A
PZE-109027564	G/G	G/G
PZE-109028016	C/C	C/C
PZE-109029454	G/G	G/G
PZE-109033683	G/G	G/G
PZE-109034389	G/G	G/G
PZE-109036456	A/A	A/A
PZE-109037417	G/G	G/G
PZE-109037910	G/G	G/G
PZE-109038099	G/G	G/G
PZE-109038235	A/A	A/A
PZE-109040189	G/G	G/G
PZE-109040519	A/A	A/A
PZE-109041098	A/A	A/A
PZE-109042048	A/A	A/A
PZE-109044064	A/A	A/A
PZE-109047418	C/C	C/C
PZE-109051508	A/A	A/A
PZE-109051663	A/A	A/A
PZE-109055211	G/G	G/G
PZE-109056664	C/C	C/C
PZE-109057210	A/A	A/A
PZE-109058129	A/A	A/A
PZE-109059665	G/G	G/G
PZE-109061922	G/G	G/G
PZE-109070385	C/C	C/C
PZE-109082050	G/G	G/G
PZE-109089050	A/A	A/A
PZE-109097752	A/A	A/A
PZE-109106589	A/A	A/A
PZE-109107370	C/C	C/C
PZE-109109841	G/G	G/G
PZE-110008936	A/A	A/A
PZE-110010024	G/G	G/G
PZE-110012284	G/G	G/G
PZE-110012703	G/G	G/G
PZE-110014177	G/G	G/G
PZE-110018407	G/G	G/G
PZE-110022154	A/A	A/A
PZE-110022598	A/A	A/A
PZE-110025098	G/G	G/G
PZE-110028679	G/G	G/G
PZE-110029004	T/T	T/T
PZE-110038750	T/T	T/T
PZE-110039450	G/G	G/G
PZE-110044190	A/A	A/A
PZE-110047164	G/G	G/G
PZE-110047999	A/A	A/A
PZE-110048157	G/G	G/G
PZE-110050917	G/G	G/G
PZE-110051403	G/G	G/G
PZE-110051808	G/G	G/G
PZE-110052473	A/A	A/A
PZE-110052763	G/G	G/G
PZE-110053946	A/A	A/A
PZE-110056957	A/A	A/A
PZE-110057638	C/C	C/C
PZE-110060014	A/A	A/A
PZE-110062671	C/C	C/C
PZE-110063006	G/G	G/G
PZE-110072258	G/G	G/G
PZE-110073500	G/G	G/G
PZE-110074757	G/G	G/G
PZE-110076759	A/A	A/A
PZE-110079535	G/G	G/G
PZE-110082048	A/A	A/A
PZE-110100655	C/C	C/C
PZE-110105598	A/A	A/A
PZE-110110463	G/G	G/G
PZE-110110920	G/G	G/G
sh1.12	A/A	A/A
SYN10044	A/A	A/A
SYN10144	A/A	A/A
SYN10329	A/A	A/A
SYN1049	G/G	G/G
SYN10494	G/G	G/G
SYN10503	G/G	G/G
SYN10757	A/A	A/A
SYN10789	C/C	C/C
SYN11018	A/A	A/A
SYN11155	G/G	G/G
SYN11245	G/G	G/G
SYN1131	G/G	G/G
SYN1135	G/G	G/G
SYN11439	A/A	A/A
SYN11650	A/A	A/A
SYN11702	G/G	G/G
SYN11803	A/A	A/A
SYN11808	G/G	G/G
SYN11835	A/A	A/A
SYN11895	A/A	A/A
SYN11993	G/G	G/G
SYN12045	G/G	G/G
SYN12140	G/G	G/G
SYN12221	G/G	G/G
SYN12789	G/G	G/G
SYN12970	A/A	A/A
SYN13025	G/G	G/G
SYN1338	A/A	A/A
SYN13386	C/C	C/C
SYN13394	A/A	A/A
SYN13414	A/A	A/A
SYN13449	G/G	G/G
SYN1346	G/G	G/G
SYN13599	C/C	C/C
SYN13750	A/A	A/A
SYN1397	A/A	A/A
SYN13970	A/A	A/A
SYN13977	A/A	A/A
SYN14	A/A	A/A
SYN14107	A/A	A/A
SYN14224	G/G	G/G
SYN14231	A/A	A/A
SYN14313	A/A	A/A
SYN14316	A/A	A/A
SYN14321	G/G	G/G
SYN14363	G/G	G/G
SYN14522	A/A	A/A
SYN14597	G/G	G/G
SYN14627	G/G	G/G
SYN1469	A/A	A/A
SYN14780	G/G	G/G
SYN14968	A/A	A/A
SYN15085	G/G	G/G
SYN15108	A/A	A/A
SYN15277	G/G	G/G
SYN15478	G/G	G/G
SYN15524	G/G	G/G
SYN157	G/G	G/G
SYN1571	G/G	G/G
SYN16059	A/A	A/A
SYN16157	A/A	A/A
SYN1634	A/A	A/A
SYN16365	G/G	G/G
SYN16523	G/G	G/G
SYN16820	C/C	C/C
SYN1695	G/G	G/G
SYN1696	A/A	A/A
SYN17015	G/G	G/G
SYN17076	A/A	A/A
SYN17085	C/C	C/C
SYN17312	G/G	G/G
SYN17531	G/G	G/G
SYN17595	A/A	A/A
SYN17753	G/G	G/G
SYN17792	G/G	G/G
SYN1782	A/A	A/A
SYN17899	G/G	G/G
SYN17918	A/A	A/A
SYN17946	G/G	G/G
SYN1804	A/A	A/A
SYN18050	A/A	A/A
SYN18080	A/A	A/A
SYN18095	A/A	A/A
SYN18141	G/G	G/G
SYN18172	C/C	C/C
SYN18212	G/G	G/G
SYN18227	A/A	A/A
SYN1825	C/C	C/C
SYN18260	A/A	A/A
SYN183	A/A	A/A
SYN18300	A/A	A/A
SYN18342	C/C	C/C
SYN18706	G/G	G/G
SYN1872	C/C	C/C
SYN18725	G/G	G/G
SYN19055	A/A	A/A
SYN19197	A/A	A/A
SYN19213	G/G	G/G
SYN19380	A/A	A/A
SYN19437	G/G	G/G
SYN19462	A/A	A/A
SYN19562	A/A	A/A
SYN19652	G/G	G/G
SYN19666	G/G	G/G
SYN19831	A/A	A/A
SYN19832	A/A	A/A
SYN19847	A/A	A/A
SYN1985	A/A	A/A
SYN19882	G/G	G/G
SYN19930	A/A	A/A
SYN20000	G/G	G/G
SYN20125	A/A	A/A
SYN20302	G/G	G/G
SYN20497	G/G	G/G
SYN2065	C/C	C/C
SYN20668	A/A	A/A
SYN20670	A/A	A/A
SYN20702	A/A	A/A
SYN20717	G/G	G/G
SYN20795	A/A	A/A
SYN20866	G/G	G/G
SYN20914	G/G	G/G
SYN21156	A/A	A/A
SYN21286	G/G	G/G
SYN21365	A/A	A/A
SYN2168	A/A	A/A
SYN21728	G/G	G/G
SYN21732	G/G	G/G
SYN21768	A/A	A/A
SYN21857	G/G	G/G
SYN21865	A/A	A/A
SYN220	A/A	A/A
SYN22001	C/C	C/C
SYN22021	A/A	A/A
SYN22041	C/C	C/C
SYN22185	G/G	G/G
SYN22202	A/A	A/A
SYN22477	A/A	A/A
SYN22714	G/G	G/G
SYN22724	A/A	A/A
SYN22745	G/G	G/G
SYN2297	G/G	G/G
SYN23356	G/G	G/G
SYN23446	A/A	A/A
SYN23466	A/A	A/A
SYN23565	G/G	G/G
SYN23722	A/A	A/A
SYN23980	A/A	A/A
SYN24015	G/G	G/G
SYN24026	A/A	A/A
SYN24128	C/C	C/C
SYN24224	A/A	A/A
SYN24304	A/A	A/A
SYN24393	G/G	G/G
SYN24459	G/G	G/G
SYN2451	G/G	G/G
SYN24609	G/G	G/G
SYN24744	A/A	A/A
SYN24746	G/G	G/G
SYN24898	G/G	G/G
SYN24935	A/A	A/A
SYN24947	A/A	A/A
SYN25052	G/G	G/G
SYN25121	G/G	G/G
SYN25161	G/G	G/G
SYN25478	G/G	G/G
SYN25850	G/G	G/G
SYN26290	A/A	A/A
SYN26318	G/G	G/G
SYN26364	A/A	A/A
SYN26514	A/A	A/A
SYN26667	A/A	A/A
SYN26838	G/G	G/G
SYN26864	A/A	A/A
SYN26911	G/G	G/G
SYN2692	A/A	A/A
SYN2695	A/A	A/A
SYN27066	G/G	G/G
SYN27067	C/C	C/C
SYN27091	C/C	C/C
SYN27121	C/C	C/C
SYN27227	G/G	G/G
SYN2726	A/A	A/A
SYN27276	C/C	C/C
SYN27500	G/G	G/G
SYN27508	G/G	G/G
SYN27540	C/C	C/C
SYN27740	A/A	A/A
SYN27750	A/A	A/A
SYN28259	G/G	G/G
SYN28305	G/G	G/G
SYN2836	A/A	A/A
SYN28381	G/G	G/G
SYN28385	A/A	A/A
SYN28492	A/A	A/A
SYN28495	A/A	A/A
SYN28582	G/G	G/G
SYN28693	C/C	C/C
SYN28758	A/A	A/A
SYN28786	A/A	A/A
SYN28787	G/G	G/G
SYN28819	A/A	A/A
SYN28949	A/A	A/A
SYN28954	A/A	A/A
SYN29096	A/A	A/A
SYN29431	C/C	C/C
SYN29491	A/A	A/A
SYN29549	A/A	A/A
SYN29639	G/G	G/G
SYN29718	A/A	A/A
SYN29893	A/A	A/A
SYN29953	G/G	G/G
SYN30027	A/A	A/A
SYN30061	G/G	G/G
SYN30138	C/C	C/C
SYN30179	A/A	A/A
SYN30263	C/C	C/C
SYN30376	G/G	G/G
SYN30419	G/G	G/G
SYN30432	A/A	A/A
SYN30559	A/A	A/A
SYN30561	A/A	A/A
SYN30854	A/A	A/A
SYN30901	A/A	A/A
SYN31096	G/G	G/G
SYN31233	A/A	A/A
SYN3124	A/A	A/A
SYN31429	A/A	A/A
SYN31563	G/G	G/G
SYN31628	C/C	C/C
SYN31781	A/A	A/A
SYN31829	A/A	A/A
SYN31929	A/A	A/A
SYN31997	G/G	G/G
SYN32203	A/A	A/A
SYN32259	A/A	A/A
SYN32357	G/G	G/G
SYN32384	G/G	G/G
SYN32414	A/A	A/A
SYN32427	G/G	G/G
SYN32546	A/A	A/A
SYN32558	A/A	A/A
SYN32683	G/G	G/G
SYN32778	A/A	A/A
SYN3282	G/G	G/G
SYN32844	A/A	A/A
SYN3286	A/A	A/A
SYN32957	A/A	A/A
SYN33405	A/A	A/A
SYN33443	A/A	A/A
SYN33481	A/A	A/A
SYN33581	G/G	G/G
SYN33594	A/A	A/A
SYN33634	A/A	A/A
SYN33659	G/G	G/G
SYN33728	G/G	G/G
SYN33769	G/G	G/G
SYN33774	A/A	A/A
SYN34109	A/G	A/G
SYN34182	A/A	A/A
SYN3429	G/G	G/G
SYN34321	A/A	A/A
SYN34507	G/G	G/G
SYN34550	A/A	A/A
SYN3483	A/A	A/A
SYN34947	G/G	G/G
SYN35026	A/A	A/A
SYN35091	A/A	A/A
SYN35104	G/G	G/G
SYN35210	A/A	A/A
SYN35254	G/G	G/G
SYN35425	G/G	G/G
SYN35714	A/A	A/A
SYN35781	G/G	G/G
SYN35792	C/C	C/C
SYN36111	G/G	G/G
SYN36179	G/G	G/G
SYN36203	A/A	A/A
SYN36222	A/A	A/A
SYN36360	G/G	G/G
SYN36580	A/A	A/A
SYN36604	A/A	A/A
SYN36807	A/A	A/A
SYN36940	A/A	A/A
SYN36957	A/A	A/A
SYN37049	A/A	A/A
SYN37324	A/A	A/A
SYN37335	A/A	A/A
SYN37374	A/A	A/A
SYN37464	A/A	A/A
SYN37644	A/A	A/A
SYN37701	A/A	A/A
SYN3772	A/A	A/A
SYN37760	A/A	A/A
SYN37995	A/A	A/A
SYN38092	G/G	G/G
SYN38352	G/G	G/G
SYN38524	A/A	A/A
SYN38562	G/G	G/G
SYN38592	C/C	C/C
SYN3913	G/G	G/G
SYN39174	C/C	C/C
SYN3989	G/G	G/G
SYN4011	A/A	A/A
SYN4185	G/G	G/G
SYN4196	C/C	C/C
SYN4327	G/G	G/G
SYN4449	A/A	A/A
SYN4534	A/A	A/A
SYN4860	A/A	A/A
SYN4999	G/G	G/G
SYN508	A/A	A/A
SYN5116	A/A	A/A
SYN5352	G/G	G/G
SYN5375	G/G	G/G
SYN5478	G/G	G/G
SYN5732	A/A	A/A
SYN5737	G/G	G/G
SYN5929	A/A	A/A
SYN6085	C/C	C/C
SYN6348	A/A	A/A
SYN6461	A/A	A/A
SYN6623	A/A	A/A
SYN6639	G/G	G/G
SYN6772	A/A	A/A
SYN6986	A/A	A/A
SYN7055	A/A	A/A
SYN7057	A/A	A/A
SYN7192	G/G	G/G
SYN7205	G/G	G/G
SYN7293	A/A	A/A
SYN7340	A/A	A/A
SYN7542	G/G	G/G
SYN7543	A/A	A/A
SYN7697	A/A	A/A
SYN7712	A/A	A/A
SYN7870	G/G	G/G
SYN7969	A/A	A/A
SYN7985	G/G	G/G
SYN8023	A/A	A/A
SYN8324	G/G	G/G
SYN8630	A/A	A/A
SYN8698	G/G	G/G
SYN8904	A/A	A/A
SYN9186	A/A	A/A
SYN9222	A/A	A/A
SYN923	G/G	G/G
SYN9418	G/G	G/G
SYN9732	A/A	A/A
SYN9900	A/A	A/A
SYN9919	C/C	C/C
SYN9997	A/A	A/A
ZM004237-0329	A/A	A/A
ZM011374-0383	G/G	G/G
ZM012274-0351	G/G	G/G
ZM012337-0431	G/G	G/G
ZM012606-0732	G/G	G/G
ZM012625-0147	G/G	G/G
ZM012756-0247	G/G	G/G
ZM013369-0605	A/A	A/A
ZM013524-0806	G/G	G/G
ZM013572-0266	C/C	C/C
ZM013845-0612	G/G	G/G

## Sheet: 60K chip
Dataset 2. The genetic information of JING724 and MC01 revealed by 60K chip.
SNPs	MC01	JING724
AX-90568401	T/T	C/C
AX-86310013	A/A	A/A
AX-86245146	G/G	G/G
AX-86303216	A/A	G/G
AX-86249759	A/A	A/A
AX-86250099	G/G	G/G
AX-86263916	A/A	A/A
AX-178078521	T/T	T/T
AX-86320764	T/T	T/T
AX-178078512	A/A	A/A
AX-247294897	T/T	T/T
AX-91330546	C/C	C/C
AX-247294899	G/G	G/G
AX-86237880	A/A	A/A
AX-86263291	T/T	T/T
AX-86263292	T/T	T/T
AX-86237887	G/G	G/G
AX-86263293	G/G	G/G
AX-86330835	T/T	T/T
AX-86305467	G/G	G/G
AX-90611565	T/T	T/T
AX-179308064	C/C	G/G
AX-86306918	G/G	T/T
AX-179308109	A/A	A/A
AX-179308110	T/T	T/T
AX-179308111	A/A	A/A
AX-247285869	T/T	T/T
AX-86238719	T/T	T/T
AX-179307870	G/G	G/G
AX-86305470	A/A	A/A
AX-179307867	A/A	A/A
AX-247218141	A/A	A/A
AX-179307873	A/A	A/A
AX-86305472	A/A	A/A
AX-86238723	C/C	C/C
AX-86284084	C/C	C/C
AX-179307876	T/T	T/T
AX-86238724	A/A	A/A
AX-159694585	C/C	C/C
AX-86305437	C/C	C/C
AX-86305475	G/G	G/G
AX-86284088	G/G	G/G
AX-86263984	C/C	C/C
AX-86300508	G/G	G/G
AX-86305478	A/A	G/G
AX-86294965	A/A	G/G
AX-86284089	A/A	A/A
AX-179307878	A/A	A/A
AX-86330195	T/T	T/T
AX-179307879	T/T	T/T
AX-116872792	G/G	G/G
AX-86331100	T/T	T/T
AX-86238730	A/A	A/A
AX-86263990	G/G	G/G
AX-86305481	G/G	G/G
AX-90733933	A/A	A/A
AX-179307882	A/A	A/A
AX-90620984	A/A	A/A
AX-86238732	C/C	C/C
AX-90620985	C/C	C/C
AX-179308080	A/A	A/A
AX-86238734	A/A	A/A
AX-86305485	G/G	G/G
AX-86330841	G/G	T/T
AX-86284093	G/G	A/A
AX-86305486	G/G	G/G
AX-179307886	A/A	A/A
AX-170546440	T/T	T/T
AX-86238736	G/G	A/A
AX-86215500	A/A	G/G
AX-86258414	C/C	C/C
AX-90583298	G/G	G/G
AX-90583297	A/A	A/A
AX-86329403	G/G	G/G
AX-91419763	T/T	T/T
AX-86305494	G/G	G/G
AX-179308116	C/C	C/C
AX-91174501	A/A	A/A
AX-179307892	C/G	C/G
AX-95644591	T/T	T/T
AX-86305497	A/A	A/A
AX-89998004	G/G	G/G
AX-86263997	G/G	G/G
AX-179308082	T/T	T/T
AX-179307894	T/T	T/T
AX-86329404	A/A	A/A
AX-86330200	T/T	T/T
AX-86259492	G/G	G/G
AX-179307808	C/C	C/C
AX-86238739	A/A	A/A
AX-247287806	G/G	G/G
AX-86284097	C/C	C/C
AX-86238743	A/A	G/G
AX-179307896	A/A	A/A
AX-116876914	T/C	T/C
AX-89984236	C/C	G/G
AX-91000589	T/T	T/T
AX-86264001	T/T	T/T
AX-86238744	G/G	G/G
AX-179307898	T/T	T/T
AX-91410273	G/G	G/G
AX-86304962	T/T	T/T
AX-179307900	T/T	T/T
AX-89998557	C/C	C/C
AX-86238745	G/G	G/G
AX-86264003	G/G	G/G
AX-86264004	T/T	C/C
AX-86329417	G/G	C/C
AX-179307907	G/G	G/G
AX-86248797	G/G	G/G
AX-179307910	C/C	C/C
AX-86225488	A/A	A/A
AX-86225526	C/C	C/C
AX-159592742	C/C	C/C
AX-86305505	G/G	G/G
AX-86239757	G/G	G/G
AX-247285837	C/C	C/C
AX-90768532	C/C	C/C
AX-86305509	G/G	G/G
AX-86305513	A/A	A/A
AX-90965623	C/C	C/C
AX-247294919	T/T	C/C
AX-91436322	A/A	A/A
AX-86305439	G/G	G/G
AX-179307924	G/G	G/G
AX-179307925	A/T	T/T
AX-86284102	A/A	A/A
AX-86305514	G/G	G/G
AX-91413786	A/A	A/A
AX-116875462	T/T	T/T
AX-91444134	G/G	G/G
AX-91179643	G/G	G/G
AX-179308090	G/G	C/C
AX-86305518	A/A	A/A
AX-86305519	C/C	C/C
AX-90617040	G/G	G/G
AX-170545894	G/G	G/G
AX-179307931	C/G	G/G
AX-90997415	G/G	G/G
AX-91397365	C/C	C/C
AX-86264030	C/C	C/C
AX-86305400	G/G	G/G
AX-86305524	C/C	T/T
AX-90804270	C/C	T/T
AX-179307934	G/G	C/C
AX-90574736	C/C	G/G
AX-86284109	C/C	T/T
AX-91066910	G/G	A/A
AX-91332288	G/G	G/G
AX-91739345	A/A	A/A
AX-179308091	C/C	C/C
AX-179308092	G/G	G/G
AX-179308189	C/C	C/C
AX-90935880	T/T	T/T
AX-86238757	G/G	G/G
AX-179307940	C/C	C/C
AX-86238760	G/G	G/G
AX-179307942	T/T	T/T
AX-179308126	A/A	A/A
AX-86319527	T/T	T/T
AX-86305527	A/A	A/A
AX-86238763	G/G	G/G
AX-90527257	T/T	T/T
AX-86305528	T/T	T/T
AX-179307945	C/C	C/C
AX-86284115	A/A	A/A
AX-159608745	A/A	C/C
AX-179307946	G/G	G/G
AX-86284071	G/G	G/G
AX-91430379	G/G	G/G
AX-86330553	T/T	T/C
AX-179307947	A/A	A/A
AX-179307951	G/G	G/G
AX-179307952	C/C	C/C
AX-247294926	A/A	A/A
AX-86162121	T/T	T/T
AX-86325291	A/A	A/A
AX-86264035	T/T	T/T
AX-86264037	G/G	G/G
AX-86264041	T/T	T/T
AX-86264042	C/C	C/C
AX-86238766	C/C	C/C
AX-179307957	G/G	G/G
AX-89989560	G/G	G/G
AX-91452004	C/C	C/C
AX-179307959	G/G	G/G
AX-179307960	A/A	A/A
AX-90527452	G/G	G/G
AX-86305533	A/A	A/A
AX-86303957	G/G	A/A
AX-179307966	T/T	T/T
AX-179308128	T/T	T/T
AX-86284123	C/C	C/C
AX-86305535	C/C	C/C
AX-86331037	C/C	T/T
AX-179308135	C/C	C/C
AX-86272951	G/G	G/G
AX-179307969	C/C	C/C
AX-179307970	T/T	T/T
AX-91705452	T/T	T/T
AX-86294463	G/G	G/G
AX-179307972	C/C	C/C
AX-179307965	C/C	C/C
AX-179307973	T/T	T/T
AX-86238692	G/G	G/G
AX-86260258	T/T	T/T
AX-90936591	T/T	T/T
AX-179308095	C/C	C/C
AX-86283442	C/C	C/C
AX-86305443	G/G	G/G
AX-91414834	T/T	T/T
AX-179307975	A/G	A/A
AX-86284129	T/T	T/T
AX-90584149	A/A	A/A
AX-86263966	A/A	A/A
AX-86305538	A/A	G/G
AX-90635297	T/T	T/T
AX-90997867	G/G	G/G
AX-179308139	C/C	C/C
AX-86316228	C/C	T/T
AX-247233889	A/T	A/T
AX-91223715	C/C	C/C
AX-86263322	G/G	G/G
AX-86264049	T/T	T/T
AX-116872798	A/A	A/A
AX-179307829	A/A	A/A
AX-179307979	A/A	A/A
AX-86305542	C/C	C/C
AX-179307980	G/G	G/G
AX-86305102	C/C	C/C
AX-86262728	T/T	T/T
AX-179307981	C/C	C/C
AX-86330846	C/C	C/C
AX-179307982	C/C	C/C
AX-179307984	A/A	A/A
AX-179307985	A/A	A/A
AX-91332359	A/A	A/A
AX-90611962	A/A	A/A
AX-86262816	A/A	G/G
AX-247233890	C/C	C/C
AX-86330244	A/A	A/A
AX-86260820	C/C	C/C
AX-86264051	G/G	G/G
AX-91553910	C/C	C/C
AX-90527499	G/G	T/T
AX-86238780	T/T	T/T
AX-89980601	C/C	G/G
AX-86305548	T/T	T/T
AX-86238783	G/G	G/G
AX-86243159	G/G	G/G
AX-90786165	C/C	C/C
AX-247294938	T/T	T/T
AX-179308192	C/C	C/C
AX-86238786	C/C	C/C
AX-86264053	G/G	G/G
AX-86305446	C/C	C/C
AX-91332374	A/A	A/A
AX-247223078	C/C	C/C
AX-86264054	C/C	C/C
AX-179307994	G/G	G/G
AX-86263967	G/G	A/A
AX-90718118	T/T	G/G
AX-91395964	T/T	T/T
AX-91332381	A/A	A/A
AX-86264056	C/C	C/C
AX-247218219	G/G	C/C
AX-179307998	T/T	C/C
AX-90527518	T/T	T/T
AX-179307999	A/A	A/A
AX-90631611	T/T	T/T
AX-86264058	G/G	A/A
AX-86238789	A/A	A/A
AX-179308000	C/C	C/C
AX-86238791	G/G	G/G
AX-86264062	T/T	T/T
AX-91398074	G/G	G/G
AX-91439460	C/C	C/C
AX-86305557	C/C	C/C
AX-179308006	G/G	G/G
AX-179308009	A/A	A/A
AX-179308011	G/G	G/G
AX-86329467	A/A	A/A
AX-179308012	G/G	G/G
AX-179308014	C/C	C/C
AX-179308015	C/C	C/C
AX-179308016	G/G	G/G
AX-95656969	G/G	G/G
AX-179308148	G/G	G/G
AX-179308151	C/C	C/C
AX-179308152	T/T	T/T
AX-179308020	C/C	C/C
AX-247294896	G/G	G/G
AX-90628892	A/A	A/A
AX-247285939	C/C	G/G
AX-86305626	G/G	G/G
AX-86302417	G/G	G/G
AX-179308021	A/A	A/A
AX-159673422	T/T	C/C
AX-123949368	C/C	C/C
AX-89981136	T/T	T/T
AX-91636926	C/C	C/C
AX-86305630	G/G	G/G
AX-86305633	C/C	C/C
AX-86305634	A/A	A/A
AX-86264116	G/G	G/G
AX-86284211	C/C	C/C
AX-90612786	T/G	T/G
AX-90619712	C/C	C/C
AX-90527724	G/G	G/G
AX-90527726	G/G	G/G
AX-86284213	T/T	T/T
AX-91410193	C/C	C/C
AX-86238876	A/A	A/A
AX-86330852	G/G	G/G
AX-90574701	G/G	G/G
AX-86264120	A/A	A/A
AX-179308159	C/C	C/C
AX-107948132	C/C	C/C
AX-90609858	A/A	A/A
AX-247289166	T/T	T/T
AX-86238878	A/A	A/A
AX-90600990	T/T	C/C
AX-86238880	G/G	G/G
AX-179307842	A/A	A/A
AX-90527747	T/T	T/T
AX-86305646	G/G	G/G
AX-86264124	G/G	G/G
AX-179308165	G/G	G/G
AX-86305650	T/T	T/T
AX-247294957	C/C	C/C
AX-86329480	G/G	G/G
AX-247285953	A/A	A/A
AX-86238882	A/A	A/A
AX-179307851	A/A	A/A
AX-91687699	T/T	T/T
AX-91332627	G/G	G/G
AX-179308028	T/T	T/T
AX-179308029	C/C	C/C
AX-86305658	T/T	T/T
AX-179308170	C/C	C/C
AX-86273284	A/A	A/A
AX-86238886	C/C	C/C
AX-91332639	C/C	C/C
AX-90527775	C/C	C/C
AX-247289177	T/T	T/T
AX-179308171	C/C	C/C
AX-86272630	A/A	A/A
AX-179308172	G/G	G/G
AX-179308173	T/T	T/T
AX-86238916	A/A	A/A
AX-86284247	C/C	C/C
AX-86238922	C/C	C/C
AX-86305674	A/A	A/A
AX-86264151	T/T	T/T
AX-86238926	A/A	A/A
AX-90528050	T/T	T/T
AX-90528051	G/G	G/G
AX-91332918	A/A	A/A
AX-116872825	A/A	A/A
AX-86238989	A/A	A/A
AX-86264225	A/A	A/A
AX-116871936	A/A	A/A
AX-90528058	C/C	C/C
AX-90528059	A/A	A/A
AX-86284332	G/G	G/G
AX-247233911	C/C	C/C
AX-179308174	A/A	A/A
AX-179308175	A/A	A/A
AX-86305771	A/A	A/A
AX-86264230	T/T	T/T
AX-179308177	G/G	G/G
AX-179308178	T/T	T/C
AX-91740317	A/A	A/A
AX-86238995	G/G	G/G
AX-179308030	C/C	C/C
AX-179308195	G/G	G/G
AX-86238996	T/T	T/T
AX-86238999	A/A	A/A
AX-116875550	G/G	G/G
AX-179308034	G/G	G/G
AX-90567692	C/C	C/C
AX-179308035	C/C	C/C
AX-179308036	C/C	C/C
AX-86305780	A/A	A/A
AX-86239007	C/C	C/C
AX-170542155	A/A	A/A
AX-179308043	C/C	C/C
AX-179308045	T/T	C/C
AX-86284339	C/C	C/C
AX-179307813	G/G	G/G
AX-89992685	G/G	G/G
AX-91393899	T/T	T/T
AX-86239012	C/C	C/C
AX-86264248	T/T	T/T
AX-86280612	C/C	C/C
AX-89986989	C/C	C/C
AX-179308058	C/C	C/C
AX-179308060	C/C	C/C
AX-89995888	G/G	G/G
AX-86305795	T/T	T/T
AX-91407734	C/C	C/C
AX-86264373	C/C	C/C
AX-86239028	G/G	A/A
AX-86264255	C/C	C/C
AX-179307811	C/C	C/C
AX-89983951	T/T	T/T
AX-90528149	G/G	G/G
AX-86329597	C/C	C/C
AX-86305814	T/T	T/T
AX-170543948	T/T	T/T
AX-89987771	A/A	A/A
AX-86284354	C/C	C/C
AX-170542190	A/T	A/T
AX-179308071	G/G	G/G
AX-179308074	-/-	-/-
AX-86239031	C/C	C/C
AX-116873771	T/T	T/T
AX-179308186	G/G	G/G
AX-179308187	A/A	A/A
AX-86305869	C/C	C/C
AX-86305872	T/T	C/C
AX-86264315	G/G	G/G
AX-86284403	A/A	A/A
AX-86305873	G/G	G/G
AX-89984053	C/C	C/C
AX-179307860	A/A	A/A
AX-179308201	T/T	T/T
AX-86305875	C/C	C/C
AX-179308210	C/G	C/G
AX-86305876	A/A	A/A
AX-86330559	C/C	C/C
AX-90793395	C/C	C/C
AX-179308213	T/T	T/T
AX-91415535	T/T	T/T
AX-179308206	T/T	T/T
AX-86305885	T/T	T/T
AX-86284409	A/A	A/A
AX-90528328	G/G	G/G
AX-90621654	C/C	C/C
AX-170543235	G/G	G/G
AX-91507607	G/G	G/G
AX-86284413	C/C	C/C
AX-179308108	C/C	C/C
AX-179307825	A/A	A/A
AX-247294975	C/C	C/C
AX-247294976	A/A	A/A
AX-86304563	C/C	C/C
AX-247294977	C/C	C/C
AX-86239174	G/G	G/G
AX-86262307	A/A	G/G
AX-86264442	G/G	G/G
AX-86239292	A/A	A/A
AX-86324585	C/C	C/C
AX-86328267	T/T	G/G
AX-86284653	G/G	G/G
AX-86264580	G/G	G/G
AX-86282689	A/A	G/G
AX-86264640	A/A	A/A
AX-86299674	C/C	C/C
AX-86264665	C/C	C/C
AX-86263136	A/A	G/G
AX-86264764	C/C	C/C
AX-86284923	C/C	C/C
AX-86325491	T/T	C/C
AX-86303306	T/T	T/T
AX-86265035	A/A	G/G
AX-86240064	A/A	A/A
AX-86265220	G/G	G/G
AX-86306937	G/G	T/T
AX-86265480	A/A	G/G
AX-86285611	G/G	T/T
AX-86285664	T/T	C/C
AX-86265536	A/A	A/A
AX-86307274	A/A	A/A
AX-86307339	G/G	G/G
AX-86301991	T/T	T/T
AX-86280861	G/G	G/G
AX-86307603	T/T	T/T
AX-86286011	A/A	A/A
AX-86258687	T/T	T/T
AX-86263407	C/C	C/C
AX-86261492	A/A	G/G
AX-86266116	A/A	A/A
AX-86286394	G/G	A/A
AX-86241501	A/A	A/A
AX-86282201	C/C	C/C
AX-86301668	T/T	G/G
AX-86327070	G/G	G/G
AX-86325644	T/T	T/T
AX-86308269	G/G	G/G
AX-86308285	A/A	A/A
AX-86329906	G/G	G/G
AX-86259627	C/C	T/T
AX-86282307	C/C	T/T
AX-86327703	T/T	T/T
AX-86286648	C/C	C/C
AX-86257223	G/G	G/G
AX-86257522	C/C	C/C
AX-86326871	C/C	T/T
AX-86303985	A/A	A/A
AX-86286746	A/A	A/A
AX-86282996	A/A	A/A
AX-86238755	C/C	C/C
AX-86301793	A/A	A/A
AX-86305067	A/A	A/A
AX-86325941	G/G	G/G
AX-86242021	A/A	A/A
AX-86324956	A/A	A/A
AX-86302055	T/T	T/T
AX-86266819	G/G	G/G
AX-86309273	A/A	A/A
AX-86280953	A/A	A/A
AX-86242630	C/C	C/C
AX-86267434	C/C	C/C
AX-108025342	G/G	G/G
AX-86267527	A/A	A/A
AX-86262392	C/C	C/C
AX-86288050	G/G	G/G
AX-86243283	A/A	A/A
AX-86243386	A/A	A/A
AX-86280337	T/T	T/T
AX-86283369	G/G	G/G
AX-86243443	C/C	C/C
AX-86288183	A/A	A/A
AX-86267851	G/G	G/G
AX-86261141	A/A	A/A
AX-86302016	C/C	C/C
AX-86300645	T/T	T/T
AX-86282787	A/A	A/A
AX-86324497	A/A	A/A
AX-90568467	G/G	G/G
AX-86260079	G/G	G/G
AX-86280361	T/T	T/T
AX-86288469	A/A	G/G
AX-86327029	T/T	T/T
AX-86243934	A/A	G/G
AX-86303153	G/G	A/A
AX-86288614	A/A	A/A
AX-86310549	A/A	C/C
AX-86288801	G/G	G/G
AX-86244216	C/C	A/A
AX-86310831	G/G	A/A
AX-86244319	A/A	A/A
AX-86257684	T/T	C/C
AX-86268748	A/A	A/A
AX-86244589	C/C	C/C
AX-86244602	C/C	C/C
AX-86311283	A/A	A/A
AX-86311308	G/G	G/G
AX-86311369	A/A	G/G
AX-86262664	A/A	C/C
AX-86289396	A/A	G/G
AX-86238071	C/C	T/T
AX-86289468	T/T	C/C
AX-86244952	G/G	G/G
AX-91344105	A/A	G/G
AX-86269166	A/A	A/A
AX-86278879	A/A	G/G
AX-86324066	G/G	G/G
AX-86280827	T/T	T/T
AX-86299929	T/T	T/T
AX-86328654	G/G	A/A
AX-86326690	A/A	G/G
AX-86289769	A/A	A/A
AX-86327657	C/C	T/T
AX-86238447	A/A	G/G
AX-86245456	G/G	A/A
AX-86269486	A/A	C/C
AX-86258668	G/G	G/G
AX-86312049	A/A	A/A
AX-86330999	T/T	T/T
AX-86269526	A/A	A/A
AX-86302536	T/T	T/T
AX-86245640	A/A	A/A
AX-86324181	A/A	A/A
AX-86303682	A/A	A/A
AX-86305046	G/G	G/G
AX-86328768	G/G	A/A
AX-86245905	A/A	A/A
AX-86290282	C/C	C/C
AX-86301441	A/A	A/A
AX-86312449	A/A	A/A
AX-86290387	T/T	T/T
AX-86327570	T/T	T/T
AX-86238697	A/A	A/A
AX-86312601	A/A	A/A
AX-86324328	C/C	C/C
AX-86290498	A/A	A/A
AX-86278936	G/G	G/G
AX-86290572	A/A	A/A
AX-86312885	T/T	T/T
AX-86246429	G/G	G/G
AX-86313335	C/C	C/C
AX-86258696	G/G	G/G
AX-86323571	A/A	A/A
AX-86246941	G/G	G/G
AX-86323866	A/A	A/A
AX-86301367	G/G	G/G
AX-86313676	C/C	C/C
AX-86259118	G/G	A/A
AX-86270798	A/A	A/A
AX-86259227	G/G	A/A
AX-86313821	T/T	T/T
AX-86247289	G/G	G/G
AX-86313963	C/C	T/T
AX-86291634	A/A	A/A
AX-86247553	A/A	A/A
AX-86291728	A/A	A/A
AX-86300640	C/C	C/C
AX-86291867	C/C	C/C
AX-86283784	C/C	C/C
AX-86314307	A/A	A/A
AX-86280247	C/C	C/C
AX-86247827	G/G	G/G
AX-86282933	C/C	A/A
AX-86300201	A/A	A/A
AX-86314437	G/G	G/G
AX-86292028	A/A	A/A
AX-86314479	C/C	C/C
AX-86292050	G/G	G/G
AX-86238321	A/A	A/A
AX-86260513	T/T	T/T
AX-86314639	A/A	A/A
AX-86325918	A/A	A/A
AX-86271543	A/A	A/A
AX-86248189	A/A	A/A
AX-86292212	A/A	A/A
AX-86292317	G/G	G/G
AX-86261166	C/C	C/C
AX-86292427	A/A	A/A
AX-86248457	A/A	A/A
AX-86325952	A/A	A/A
AX-86315091	C/C	C/C
AX-86248561	A/A	A/A
AX-86271900	A/A	A/A
AX-86315242	G/G	G/G
AX-86315261	A/A	A/A
AX-86248738	A/A	A/A
AX-86315540	C/C	C/C
AX-86261689	T/T	T/T
AX-86315825	A/A	A/A
AX-86327046	A/A	A/A
AX-86261537	T/T	T/T
AX-86315941	A/A	A/A
AX-86278415	A/A	A/A
AX-86301189	G/G	G/G
AX-86258060	T/T	T/T
AX-86257963	G/G	G/G
AX-86257802	A/A	A/A
AX-86293431	T/T	T/T
AX-86262634	A/A	A/A
AX-86281352	T/T	T/T
AX-86316295	T/T	C/C
AX-86263191	G/G	G/G
AX-86293599	A/A	A/A
AX-86259944	C/C	C/C
AX-86281984	A/A	A/A
AX-86302336	A/A	A/A
AX-86316581	G/G	G/G
AX-86250006	C/C	C/C
AX-86293856	A/A	A/A
AX-86273222	G/G	G/G
AX-108037213	G/G	G/G
AX-86316921	C/C	T/T
AX-86264127	A/A	G/G
AX-86250383	A/A	A/A
AX-86302617	G/G	G/G
AX-86301066	T/T	T/T
AX-86317195	A/A	A/A
AX-86273570	A/A	A/A
AX-86294335	C/C	C/C
AX-86326396	C/C	C/C
AX-86250702	A/A	A/A
AX-86261778	G/G	G/G
AX-86250742	G/G	G/G
AX-86317365	G/G	G/G
AX-86301243	T/T	T/T
AX-86294494	T/T	T/T
AX-86317411	A/A	A/A
AX-86294540	A/A	A/A
AX-86317447	A/A	A/A
AX-86279991	A/A	A/A
AX-86317530	G/G	G/G
AX-86324700	A/A	A/A
AX-86259486	G/G	A/G
AX-86262009	G/G	G/G
AX-86273931	T/T	T/T
AX-86300821	G/G	G/G
AX-86328201	C/C	T/T
AX-86261729	A/A	G/G
AX-86329264	G/G	G/G
AX-86261490	A/A	A/G
AX-86251161	C/C	C/C
AX-86274104	A/A	A/A
AX-86318009	A/A	A/A
AX-86251446	A/A	G/G
AX-86295027	A/A	A/A
AX-86318107	G/G	G/G
AX-86251619	A/A	A/A
AX-86274447	A/A	A/A
AX-86318258	G/G	G/G
AX-86318301	T/T	T/T
AX-86318371	C/C	A/A
AX-86326888	G/G	A/A
AX-86251806	A/A	C/C
AX-86330861	C/C	T/T
AX-86274638	C/C	C/C
AX-86260905	T/T	T/T
AX-86251970	G/G	G/G
AX-86274738	A/A	A/A
AX-86252049	C/C	C/C
AX-86260431	G/G	G/G
AX-86295593	A/A	G/G
AX-86252148	G/G	G/G
AX-86252162	G/G	G/G
AX-86259464	G/G	G/G
AX-86325243	A/A	G/G
AX-86257841	G/G	G/G
AX-91398182	A/A	A/A
AX-86252334	A/A	G/G
AX-86258217	C/C	C/C
AX-86318944	G/G	G/G
AX-86252386	G/G	A/A
AX-86257432	C/C	C/C
AX-86324295	C/C	C/C
AX-86305025	A/G	A/A
AX-86275066	G/G	G/G
AX-86252499	G/G	G/G
AX-86330314	G/G	G/G
AX-86328982	A/A	A/A
AX-86295959	C/C	T/T
AX-86319162	G/G	G/G
AX-86252618	A/A	A/A
AX-86252786	G/G	G/G
AX-86259004	A/A	A/A
AX-86253010	G/G	G/G
AX-86305561	A/A	A/A
AX-86275444	G/G	G/G
AX-86325256	G/G	G/G
AX-86319634	C/C	C/C
AX-86296395	C/C	C/C
AX-86296404	G/G	G/G
AX-86319733	T/T	T/T
AX-86296469	A/A	A/A
AX-86253356	A/A	A/A
AX-86253394	G/G	G/G
AX-86275790	C/C	C/C
AX-86275801	G/G	G/G
AX-86296716	G/G	G/G
AX-86263177	G/G	G/G
AX-86320017	G/G	G/G
AX-86264251	A/A	A/A
AX-86320123	C/C	C/C
AX-86276008	A/A	A/A
AX-86320268	C/C	C/C
AX-86297015	T/T	T/T
AX-86297028	G/G	G/G
AX-86297054	G/G	G/G
AX-86297100	A/A	G/G
AX-86320417	G/G	G/G
AX-86297159	A/A	G/G
AX-86282288	C/C	C/C
AX-86260469	A/A	A/A
AX-86258427	G/G	G/G
AX-86280188	A/A	G/G
AX-86328176	A/A	G/G
AX-86254166	G/G	A/A
AX-86261618	A/A	A/A
AX-86281625	C/C	C/C
AX-86254237	G/G	G/G
AX-86299520	T/T	T/T
AX-86254273	A/A	A/A
AX-86282521	C/C	C/C
AX-86320716	T/T	T/T
AX-86254433	A/A	A/A
AX-86260421	A/A	A/A
AX-86297657	C/C	C/C
AX-86297695	G/G	G/G
AX-86276662	A/A	A/A
AX-86297735	T/T	T/T
AX-107991066	A/A	A/A
AX-86297946	G/G	G/G
AX-86321360	G/G	G/G
AX-86297993	G/G	G/G
AX-86255092	G/G	G/G
AX-86298161	A/A	G/G
AX-86255284	G/G	A/A
AX-86298304	G/G	A/A
AX-86255476	A/A	A/A
AX-86255484	C/C	C/C
AX-86277231	G/G	G/G
AX-86282701	A/A	G/G
AX-86282488	A/A	A/A
AX-86238016	C/C	A/A
AX-86298477	G/G	G/G
AX-86263760	C/C	C/C
AX-86298634	A/A	A/A
AX-86301704	T/T	T/T
AX-86322260	G/G	G/G
AX-86278582	G/G	G/G
AX-86301174	G/G	G/G
AX-86262894	A/A	A/A
AX-86298998	A/A	A/A
AX-86280017	A/A	A/A
AX-86322692	G/G	G/G
AX-86325161	A/A	A/A
AX-86256626	A/A	A/A
AX-86256670	A/A	A/A
AX-86299279	C/C	C/C
AX-86263619	G/G	G/G
AX-86324373	G/G	G/G
AX-86262616	G/G	G/G
AX-86323004	G/G	G/G
AX-86300571	C/C	C/C
AX-86278152	A/A	A/A
AX-86256892	G/G	G/G
AX-86299394	A/A	A/A
AX-86279527	C/C	C/C
AX-86326200	A/A	A/A
AX-86303254	A/A	A/A
AX-86256982	C/C	C/C
AX-90526827	G/G	G/G
AX-86328731	G/G	G/G
AX-91453474	C/C	C/C
AX-107962359	G/G	G/G
AX-107961390	T/T	T/T
AX-107996148	C/C	C/C
AX-90649767	G/G	G/G
AX-90649773	C/C	C/C
AX-247286006	T/T	T/T
AX-86284474	T/T	T/T
AX-108099301	A/A	A/A
AX-90649795	C/C	C/C
AX-108084743	T/T	T/T
AX-90649813	T/T	T/T
AX-108040232	T/T	T/T
AX-90649843	C/C	C/C
AX-108025624	-/-	A/G
AX-91453569	T/T	T/T
AX-90649865	A/A	A/A
AX-90649918	C/C	C/C
AX-108025643	C/C	C/C
AX-108025640	A/A	A/A
AX-108025638	T/T	T/T
AX-90649930	C/C	C/C
AX-108025650	C/C	C/C
AX-108104698	T/T	T/T
AX-108025649	G/G	G/G
AX-247219947	G/G	G/G
AX-108025654	G/G	G/G
AX-108025648	G/G	G/G
AX-108049821	G/G	G/G
AX-108060921	T/T	T/T
AX-108025665	C/C	C/C
AX-90650028	G/G	G/G
AX-108104700	G/G	G/G
AX-108025663	A/A	A/A
AX-108104702	T/T	T/T
AX-90650064	C/C	C/C
AX-91453661	A/A	A/A
AX-108074829	G/G	G/G
AX-108104714	C/C	C/C
AX-108025673	A/A	A/A
AX-108104712	T/T	T/T
AX-108104711	T/T	T/T
AX-90650128	G/G	G/G
AX-108025668	C/C	C/C
AX-108073879	C/C	C/C
AX-247219958	G/G	G/G
AX-108029159	C/C	C/C
AX-108062111	A/A	A/A
AX-107978676	T/T	T/T
AX-108025696	G/G	G/G
AX-107949748	G/G	G/G
AX-108087675	C/C	C/C
AX-108084071	C/C	C/C
AX-107992414	A/A	A/A
AX-108034375	G/G	G/G
AX-90650196	G/G	G/G
AX-91402088	A/A	A/A
AX-86264386	G/G	G/G
AX-91203010	-/-	A/C
AX-108006453	A/A	A/A
AX-86264387	A/A	A/A
AX-107953453	G/G	G/G
AX-108011584	T/T	T/T
AX-91415700	A/A	A/A
AX-247286043	C/C	C/C
AX-108050351	A/A	A/A
AX-90609898	C/C	C/C
AX-108044959	A/A	A/A
AX-86259939	G/G	G/G
AX-107987283	C/C	C/C
AX-108072371	T/T	T/T
AX-91438885	C/C	C/C
AX-107938703	C/C	C/C
AX-108062505	C/C	C/C
AX-91203028	A/A	A/A
AX-91453895	G/G	G/G
AX-86284496	C/C	C/C
AX-108003891	A/A	A/A
AX-90634741	G/G	G/G
AX-107938688	A/C	C/C
AX-107956244	A/A	A/A
AX-86281678	A/A	A/A
AX-108030107	A/A	G/G
AX-107974415	T/T	C/C
AX-108023621	C/C	T/T
AX-108023618	T/T	C/C
AX-108034494	G/G	A/A
AX-91381844	A/A	A/A
AX-108035869	T/T	C/C
AX-247219975	C/C	A/A
AX-108107055	G/G	G/G
AX-91453950	C/C	C/C
AX-90650465	C/C	C/C
AX-90602001	G/G	G/G
AX-108001822	G/G	A/A
AX-107935933	G/G	A/A
AX-107952164	C/C	T/T
AX-108063658	T/T	C/C
AX-107976768	G/G	A/A
AX-108029761	G/G	A/A
AX-108104681	T/T	G/G
AX-91453999	G/G	G/G
AX-86257218	A/A	A/A
AX-247286062	G/G	G/G
AX-108086945	G/G	G/G
AX-86278431	G/G	G/G
AX-108074778	T/T	T/T
AX-108080505	T/T	T/T
AX-108053382	T/T	T/T
AX-247219985	G/G	G/G
AX-108021024	T/T	T/T
AX-108031161	G/G	G/G
AX-86264390	A/A	A/A
AX-90650567	A/A	A/A
AX-107962990	A/A	A/A
AX-108072805	G/G	G/G
AX-86284502	T/T	T/T
AX-108073520	C/C	C/C
AX-86239177	G/G	G/G
AX-107979526	G/G	G/G
AX-107958632	A/A	A/A
AX-107990102	G/G	G/G
AX-108046278	A/G	A/G
AX-107944711	G/G	G/G
AX-86264392	G/G	G/G
AX-108015774	T/T	T/T
AX-86239182	A/A	A/A
AX-86304307	A/A	A/A
AX-90650614	G/G	G/G
AX-108045524	A/A	A/A
AX-107961164	G/G	G/G
AX-108089120	A/A	A/A
AX-107952375	C/C	C/C
AX-91454066	C/C	C/C
AX-108025772	G/G	G/G
AX-108044962	G/G	G/G
AX-108067374	A/A	A/A
AX-108075741	G/G	G/G
AX-91454081	A/A	A/A
AX-90650684	A/A	A/A
AX-108023623	C/C	C/C
AX-90650669	G/G	G/G
AX-107994334	G/G	G/G
AX-90650702	C/C	C/C
AX-108000499	-/-	T/T
AX-108052787	T/T	T/T
AX-86323444	A/A	A/A
AX-107991811	A/A	A/A
AX-108107695	G/G	G/G
AX-108003409	A/A	A/A
AX-108030515	C/C	C/C
AX-107978613	T/T	T/T
AX-108012354	C/C	C/C
AX-108090264	A/A	A/A
AX-107991905	T/T	T/T
AX-107944388	G/G	G/G
AX-86299561	T/T	T/T
AX-86284507	G/G	G/G
AX-90650802	G/G	G/G
AX-107942890	C/C	C/C
AX-247219998	C/C	C/C
AX-107950689	T/T	T/T
AX-107961195	A/A	A/A
AX-108093537	T/T	T/T
AX-108005475	C/C	C/C
AX-108097098	T/T	T/T
AX-107978241	C/C	C/C
AX-108004896	C/C	C/C
AX-107967373	C/C	C/C
AX-107979894	T/T	T/T
AX-108023023	A/A	A/A
AX-108004755	A/A	A/A
AX-247286102	-/-	-/-
AX-107937473	T/T	T/T
AX-108070316	C/C	C/C
AX-108025826	T/T	T/T
AX-108091586	C/C	C/C
AX-108062261	A/A	A/A
AX-108085850	A/A	A/A
AX-107984625	A/A	A/A
AX-108088211	G/G	G/G
AX-108097442	G/G	G/G
AX-108102011	A/A	A/A
AX-108038886	C/C	C/C
AX-107987147	A/A	A/A
AX-107983757	A/A	A/A
AX-107965517	C/C	C/C
AX-107943339	G/G	G/G
AX-107960689	G/G	G/G
AX-107983708	G/G	G/G
AX-108071960	C/C	C/C
AX-91407316	C/C	C/C
AX-108065345	A/A	A/A
AX-90651056	A/A	A/A
AX-247286114	C/C	C/C
AX-108048234	A/A	A/A
AX-108054203	T/T	T/T
AX-108038313	G/G	G/G
AX-91396815	C/C	C/C
AX-107951087	G/G	G/G
AX-107987428	C/C	C/C
AX-114492939	G/G	G/G
AX-90651100	T/T	T/T
AX-247286119	G/G	G/G
AX-90651133	T/T	T/T
AX-107995199	A/A	A/A
AX-107967122	C/C	C/C
AX-86284519	A/A	A/A
AX-107960168	C/C	C/C
AX-86303084	G/G	G/G
AX-107941782	A/A	A/A
AX-247286127	G/G	G/G
AX-107937706	T/T	T/T
AX-247286128	T/G	G/G
AX-108070992	T/T	G/G
AX-108005595	C/C	C/C
AX-108077513	T/T	C/C
AX-247286130	A/A	G/G
AX-108087678	C/C	A/A
AX-247286131	T/C	C/C
AX-247220019	A/A	A/A
AX-108049383	G/G	G/G
AX-108094416	G/G	A/G
AX-108077294	C/C	T/C
AX-108097385	A/A	A/G
AX-108081888	C/C	C/C
AX-108087457	C/C	C/C
AX-108098356	A/A	A/A
AX-107960178	C/C	C/C
AX-108074490	G/G	A/A
AX-247220028	G/G	T/G
AX-107946742	T/T	T/T
AX-107993755	A/A	A/A
AX-107963512	C/C	A/A
AX-107983311	C/C	T/T
AX-108004568	C/C	T/C
AX-108028441	T/C	C/C
AX-90651265	C/C	A/A
AX-108010841	C/C	T/T
AX-108098318	A/A	G/G
AX-86305383	A/A	G/G
AX-108072390	T/T	T/T
AX-107978102	A/A	A/A
AX-108016543	G/G	G/G
AX-91454542	G/G	G/G
AX-86264406	A/A	A/A
AX-108109076	G/G	G/G
AX-90651320	C/C	C/C
AX-108094986	G/G	T/T
AX-108021932	T/T	C/C
AX-86284524	A/A	G/G
AX-108068448	C/C	A/A
AX-107935950	T/T	T/T
AX-108065782	C/C	C/C
AX-107952509	T/T	C/C
AX-107962662	T/T	G/G
AX-108103147	G/G	A/A
AX-108098794	C/C	T/T
AX-247286148	A/A	A/C
AX-108084944	A/A	A/A
AX-108034445	C/C	C/C
AX-86238162	G/G	A/A
AX-108004809	G/G	T/T
AX-90651456	T/T	C/C
AX-90651491	T/T	T/T
AX-107979018	A/A	A/A
AX-108109307	C/C	G/G
AX-86264407	G/G	G/G
AX-108025915	C/C	C/C
AX-108056842	C/C	C/C
AX-107971506	G/G	G/G
AX-108013041	-/-	A/A
AX-90651515	T/T	T/T
AX-247286162	A/A	A/A
AX-108010492	A/A	T/T
AX-90651573	C/C	T/T
AX-108082959	G/G	A/G
AX-108107040	T/T	G/G
AX-108025936	T/T	T/C
AX-108025937	A/G	A/A
AX-247220048	T/T	T/T
AX-107972375	C/C	C/C
AX-247286170	A/A	-/-
AX-107959716	A/A	A/G
AX-247220051	C/C	T/C
AX-108098191	A/A	A/A
AX-108002685	A/A	G/G
AX-108001268	C/C	A/A
AX-108016649	T/T	C/C
AX-107954472	C/C	A/A
AX-247220052	T/T	T/T
AX-107964108	C/C	C/C
AX-108066916	C/C	T/T
AX-107983327	A/A	A/A
AX-91197442	C/C	A/A
AX-108034625	G/G	A/A
AX-108034628	T/T	C/C
AX-108098030	A/A	G/G
AX-247220054	A/A	-/-
AX-91394516	C/C	C/C
AX-108028533	A/A	G/G
AX-107949424	T/T	C/C
AX-107957199	T/T	C/C
AX-108008493	A/A	C/C
AX-108107095	T/T	C/C
AX-108002629	C/C	T/T
AX-159660610	T/T	C/C
AX-107970009	A/A	A/A
AX-108020383	A/A	A/A
AX-108038454	C/C	C/C
AX-107963613	T/T	T/C
AX-107967878	C/C	A/C
AX-108003724	T/T	T/T
AX-91840396	G/G	A/A
AX-108039325	T/T	G/G
AX-86323782	T/T	T/T
AX-108090279	C/C	T/T
AX-91392850	C/C	A/A
AX-91203153	T/T	G/G
AX-108014248	A/A	G/G
AX-107936049	G/G	G/G
AX-90651843	T/T	C/C
AX-90651838	C/C	T/T
AX-86257641	G/G	G/G
AX-108070577	C/C	C/C
AX-108087613	C/C	C/C
AX-107997899	C/C	C/C
AX-90646513	G/G	G/G
AX-108052111	C/C	C/C
AX-108013839	T/T	T/T
AX-91454936	T/T	T/T
AX-108052629	G/G	G/G
AX-107964042	C/C	C/C
AX-107953006	G/G	G/G
AX-247286205	C/C	C/C
AX-108018385	C/C	A/A
AX-108084982	C/C	C/C
AX-107948521	G/G	A/A
AX-108101813	C/C	C/C
AX-108079011	A/A	G/G
AX-90651984	G/G	G/G
AX-108036019	G/G	G/G
AX-90652005	T/T	T/T
AX-108069863	T/C	C/C
AX-108023839	A/A	G/G
AX-108023836	G/G	A/A
AX-91454985	C/C	C/C
AX-247220073	A/A	C/C
AX-108060923	C/C	T/T
AX-108054904	A/A	G/G
AX-247286212	C/C	C/C
AX-108036412	C/C	T/T
AX-107961738	G/G	G/G
AX-108022988	C/C	C/C
AX-107941716	A/A	C/C
AX-107980744	G/G	T/T
AX-108027156	G/G	G/G
AX-107990724	G/G	T/T
AX-107949836	T/T	C/C
AX-107987719	C/C	A/C
AX-108016828	A/A	A/A
AX-108083790	G/G	T/T
AX-107979475	T/T	G/G
AX-108093802	A/A	A/A
AX-107964241	G/G	A/A
AX-90580385	A/A	A/A
AX-108031186	G/G	A/A
AX-107976335	T/T	C/C
AX-86239202	A/A	G/G
AX-108101113	G/G	G/G
AX-107934934	G/G	G/G
AX-108057869	C/C	T/T
AX-108040921	A/A	C/C
AX-108037107	T/T	C/C
AX-108058162	A/A	A/A
AX-90652227	G/G	A/A
AX-108105759	G/G	G/G
AX-247220093	A/A	A/A
AX-108105044	A/A	A/A
AX-108102880	G/G	A/A
AX-107988638	G/G	T/T
AX-107978110	T/T	C/C
AX-91455158	T/T	T/T
AX-86330223	T/T	C/C
AX-107956055	A/A	A/A
AX-108089606	T/T	C/C
AX-91455161	G/G	G/G
AX-107979647	C/C	T/T
AX-91455188	T/T	A/A
AX-108061694	C/C	G/G
AX-108090097	T/T	C/C
AX-90584464	C/C	T/T
AX-108104450	G/G	G/G
AX-108019868	T/T	C/C
AX-107985613	T/T	G/G
AX-107982328	T/T	C/C
AX-108093158	C/C	T/T
AX-108048554	G/G	C/C
AX-90652340	A/A	C/C
AX-108015803	A/A	A/A
AX-108024061	C/C	C/C
AX-90580305	T/T	C/C
AX-108024066	T/T	C/C
AX-107998188	A/A	C/C
AX-108067671	A/A	A/A
AX-108086887	C/C	C/C
AX-107937446	A/A	A/G
AX-91416006	C/C	T/T
AX-107965289	G/G	G/G
AX-108009302	G/G	G/G
AX-108015496	A/A	A/A
AX-91840427	A/A	A/A
AX-86264426	A/A	G/G
AX-107998369	T/T	T/T
AX-107977579	T/C	C/C
AX-107938164	T/T	T/T
AX-91399336	G/G	A/A
AX-107969693	G/G	A/A
AX-107999346	T/T	T/T
AX-108037893	C/C	C/C
AX-107979831	T/T	T/T
AX-108068537	C/C	C/C
AX-108066372	A/A	A/A
AX-108106786	C/C	C/C
AX-108108019	C/C	A/C
AX-107984685	A/A	G/G
AX-86239209	G/G	A/A
AX-108105333	G/G	G/G
AX-108108205	G/G	A/A
AX-86300764	C/C	T/T
AX-108024234	G/G	G/G
AX-90652523	A/A	G/G
AX-86284279	A/A	A/G
AX-108108174	A/A	A/G
AX-107964032	A/A	C/C
AX-107941127	T/T	C/C
AX-108026135	T/T	C/C
AX-107955981	T/T	T/T
AX-107976822	A/A	G/G
AX-107938704	A/A	G/G
AX-247286267	C/C	C/C
AX-108008666	G/G	A/A
AX-91455391	A/A	G/G
AX-108109075	C/C	T/T
AX-107974121	A/A	G/G
AX-86264429	C/C	A/A
AX-247220124	T/T	C/C
AX-247286271	C/C	T/C
AX-107981997	A/A	G/G
AX-108053133	A/A	G/G
AX-86239219	C/C	C/C
AX-108031657	T/T	C/C
AX-107966684	G/G	A/A
AX-247220127	C/C	T/T
AX-108084266	A/A	G/G
AX-247286278	C/C	C/C
AX-108046565	G/G	A/A
AX-108048149	C/C	T/C
AX-108082243	C/C	A/A
AX-178079155	A/A	A/A
AX-108075694	A/A	A/A
AX-107972600	C/C	T/T
AX-108086627	G/G	G/G
AX-108084741	A/A	C/C
AX-107982377	-/-	C/C
AX-91840443	C/C	T/T
AX-108096277	C/C	T/T
AX-108068048	C/C	C/C
AX-107954327	T/T	T/T
AX-90631324	G/G	G/G
AX-108056691	A/A	A/A
AX-108021093	A/A	A/G
AX-108097713	A/A	A/G
AX-107941625	G/G	G/G
AX-107992380	C/C	C/C
AX-108044834	A/A	A/A
AX-108022591	G/G	G/G
AX-108084085	C/C	C/C
AX-86264437	G/G	G/G
AX-90637379	T/T	T/T
AX-107951400	A/A	A/A
AX-247286289	C/C	C/C
AX-108065308	T/T	G/G
AX-108039335	T/T	T/T
AX-159606235	A/G	A/G
AX-107957450	G/G	G/G
AX-86306007	G/G	G/G
AX-91455586	G/G	A/A
AX-178079356	G/G	G/G
AX-107935038	A/A	A/A
AX-108109274	T/T	T/T
AX-107971939	A/A	A/A
AX-108082278	C/C	T/T
AX-107959928	T/T	T/T
AX-108104191	C/C	C/C
AX-108005908	G/G	A/A
AX-247286297	A/G	A/G
AX-86327154	G/G	A/A
AX-108060768	G/G	A/A
AX-86284556	A/A	G/G
AX-108013658	C/C	T/T
AX-107957260	T/T	T/T
AX-107998934	G/G	G/G
AX-247220151	C/C	A/A
AX-108073366	C/C	T/T
AX-247286302	T/C	C/C
AX-91380832	G/G	A/A
AX-107965359	T/T	T/T
AX-86284559	G/G	G/G
AX-108104022	A/A	G/G
AX-107979893	C/C	A/A
AX-108057218	G/G	A/A
AX-107968917	A/A	A/A
AX-107995817	A/A	A/G
AX-108029541	C/C	A/C
AX-107953160	T/T	C/C
AX-247286309	C/C	T/T
AX-107965453	G/G	G/G
AX-247286312	G/G	A/G
AX-90653196	G/G	G/G
AX-86306015	G/G	G/G
AX-108042399	C/C	C/C
AX-108058252	G/G	G/G
AX-108084106	G/G	G/G
AX-107960439	A/A	A/A
AX-108077920	T/T	T/T
AX-108050956	C/C	C/C
AX-107983876	C/C	A/A
AX-107973747	C/C	A/A
AX-107934774	G/G	T/T
AX-107961546	A/A	G/G
AX-178078896	G/G	T/T
AX-107983480	G/G	G/G
AX-91203286	A/A	A/A
AX-86284566	G/G	A/A
AX-108053068	A/A	A/A
AX-107997330	A/A	A/A
AX-108038314	C/C	A/A
AX-107995572	A/A	A/A
AX-108079024	G/G	G/G
AX-247220165	A/A	A/A
AX-107994505	A/A	A/A
AX-90653328	G/G	T/T
AX-107969194	T/T	C/C
AX-108055391	A/A	A/A
AX-108026265	T/T	T/T
AX-107966737	T/T	G/G
AX-108031128	C/C	C/C
AX-108099174	G/G	G/G
AX-108090222	T/T	T/T
AX-90653362	A/A	G/G
AX-108100906	G/G	A/A
AX-108108558	G/G	A/A
AX-107981107	T/T	C/C
AX-107996240	C/C	T/T
AX-90653450	G/G	A/A
AX-90653503	A/A	A/A
AX-108084717	A/A	A/A
AX-91455966	A/A	A/A
AX-108069998	A/A	A/A
AX-108047398	T/T	T/T
AX-90653549	G/G	G/G
AX-107950794	G/G	G/G
AX-107948109	A/A	A/A
AX-247220174	G/G	G/G
AX-107943873	A/A	A/A
AX-108091482	T/T	T/T
AX-91456002	G/G	G/G
AX-108026300	A/A	A/A
AX-247286342	G/G	G/G
AX-107942861	T/T	T/T
AX-91456040	G/G	T/T
AX-108086770	G/G	T/T
AX-90599212	C/C	T/T
AX-108102836	T/T	T/T
AX-107982353	T/T	C/C
AX-107952539	C/C	C/C
AX-107981335	C/C	C/C
AX-107981581	T/T	G/G
AX-107954801	A/A	G/G
AX-91456073	G/G	G/G
AX-107961614	T/T	C/C
AX-90653693	A/A	G/G
AX-90653674	A/A	C/C
AX-108106089	C/C	C/C
AX-107945971	G/G	T/T
AX-108075593	G/G	G/G
AX-86284572	A/A	A/A
AX-108102995	G/G	G/G
AX-91456081	T/T	T/T
AX-90653676	G/G	T/T
AX-108000392	A/A	A/A
AX-178079554	G/G	G/G
AX-90616511	A/A	A/A
AX-90653699	C/C	C/C
AX-107989962	A/A	A/A
AX-247220185	T/T	C/C
AX-108082626	G/G	T/T
AX-247286359	T/T	C/C
AX-107975175	G/G	T/T
AX-108052806	C/C	T/T
AX-108099649	G/G	A/A
AX-247286360	T/C	C/C
AX-108098717	G/G	A/A
AX-108002335	A/A	G/G
AX-108077794	G/G	T/T
AX-108039421	T/T	C/C
AX-178078880	A/A	G/G
AX-108097913	C/C	A/A
AX-108029701	A/A	G/G
AX-108023104	T/C	C/C
AX-108088158	C/C	C/C
AX-107983617	T/T	T/C
AX-91456172	A/A	G/G
AX-108051280	A/A	A/A
AX-86264458	G/G	A/A
AX-108041593	G/G	G/G
AX-86239253	A/A	A/A
AX-108021005	C/C	C/C
AX-247220197	C/C	C/C
AX-108102045	C/C	C/C
AX-108106563	G/G	G/G
AX-108011342	G/G	G/G
AX-107938629	G/G	G/G
AX-108078504	C/C	T/T
AX-108013001	T/T	T/T
AX-107962827	T/T	C/C
AX-86264461	C/C	A/A
AX-107968175	A/A	C/C
AX-107989950	C/C	C/C
AX-108037787	A/A	A/A
AX-108014927	C/C	C/C
AX-108091020	T/T	G/G
AX-108039281	C/C	T/T
AX-107987000	C/C	T/T
AX-108070024	T/C	T/T
AX-107979713	C/C	C/C
AX-91456299	T/T	C/C
AX-108062412	G/G	G/G
AX-108000472	G/G	G/G
AX-108094132	A/G	G/G
AX-90654047	T/T	T/T
AX-91840517	A/A	A/A
AX-108091852	G/G	G/G
AX-108026384	G/G	G/G
AX-108048896	T/T	T/T
AX-90618098	G/G	A/A
AX-108068197	G/G	A/A
AX-107966117	C/C	T/T
AX-108012989	A/A	G/G
AX-108029972	G/G	G/G
AX-108064010	A/A	A/A
AX-107948072	C/C	T/T
AX-108101052	C/C	C/C
AX-247220211	C/C	C/C
AX-86303707	C/C	C/C
AX-86303705	T/T	T/T
AX-86239257	G/G	G/G
AX-86239262	A/A	G/G
AX-108107061	T/T	T/T
AX-108063782	T/T	T/T
AX-247286394	G/G	-/-
AX-107977490	T/C	T/T
AX-108010654	C/C	C/C
AX-108036115	G/G	A/A
AX-108024666	G/G	A/A
AX-108087617	T/T	T/T
AX-108089236	T/T	T/T
AX-91840530	T/T	C/C
AX-108039007	C/C	A/A
AX-247220218	C/C	T/T
AX-91456431	T/T	T/T
AX-108047408	A/A	G/G
AX-107935418	A/A	G/G
AX-107935791	G/G	A/A
AX-107949997	A/A	G/G
AX-108019114	C/C	G/G
AX-91456463	T/T	T/T
AX-247286405	G/G	A/A
AX-86239266	G/G	C/C
AX-90654299	C/C	A/A
AX-91391454	T/T	C/C
AX-91203374	C/C	T/T
AX-111994020	A/C	-/-
AX-107962576	C/C	T/T
AX-90654312	A/A	T/T
AX-108040244	C/C	C/C
AX-86264468	G/G	G/G
AX-108086939	A/A	A/A
AX-86239267	A/A	A/A
AX-107998033	A/A	A/A
AX-247220225	G/G	A/A
AX-108027384	G/G	G/G
AX-108081512	G/G	G/G
AX-107955055	C/C	C/C
AX-108078078	G/G	G/G
AX-108018111	T/T	T/T
AX-91203384	T/T	G/G
AX-108101286	C/C	T/T
AX-91456546	G/G	A/A
AX-107985860	A/A	A/A
AX-108030851	G/G	G/G
AX-247286416	A/A	A/A
AX-108040048	A/A	A/A
AX-86306035	C/C	C/C
AX-108049315	G/G	G/G
AX-247286417	C/C	A/A
AX-108108381	G/G	G/G
AX-247220234	C/C	C/C
AX-86239274	A/A	A/A
AX-108039293	C/C	C/C
AX-247286419	T/T	C/C
AX-107982952	C/C	T/T
AX-90654478	G/G	A/A
AX-108077921	C/C	C/C
AX-107938423	T/T	C/C
AX-108098195	A/A	G/G
AX-108039683	C/C	A/A
AX-107937075	C/C	C/C
AX-108041641	A/A	A/A
AX-90654522	A/A	A/A
AX-107952954	G/G	T/T
AX-107950003	T/T	C/C
AX-108025748	A/A	C/C
AX-108006637	G/G	T/T
AX-107948648	C/C	T/T
AX-107984585	C/C	T/T
AX-108090001	A/A	C/C
AX-108000256	C/C	G/G
AX-107945607	T/T	G/G
AX-108031080	A/A	G/G
AX-107977768	G/G	A/A
AX-247286435	C/C	A/A
AX-107985935	A/A	G/G
AX-108045115	C/C	T/T
AX-108019542	G/G	A/A
AX-90654588	A/A	G/G
AX-107971575	C/C	-/-
AX-108003193	C/C	T/T
AX-107943850	A/A	G/G
AX-108075149	G/G	A/A
AX-108030241	A/A	A/A
AX-107980943	A/A	A/A
AX-108098550	-/-	A/A
AX-108044000	C/C	T/T
AX-107987909	A/A	A/A
AX-107993655	A/A	A/A
AX-108011421	A/G	-/-
AX-108034461	T/T	T/T
AX-108034471	G/G	G/G
AX-107963907	G/G	G/G
AX-91456768	A/A	C/C
AX-108106730	A/A	C/C
AX-108000872	G/G	A/A
AX-108085684	A/A	G/G
AX-107938061	A/A	G/G
AX-107976506	G/G	G/G
AX-108026513	G/G	T/T
AX-108109101	C/C	C/C
AX-107940370	T/T	T/T
AX-107999148	T/T	T/T
AX-108028757	A/A	A/A
AX-86306041	A/A	A/A
AX-86306044	T/T	G/G
AX-86306045	G/G	A/A
AX-86299570	C/C	C/C
AX-108064082	C/C	T/T
AX-107985267	A/A	G/G
AX-86239294	G/G	A/A
AX-108044247	A/A	A/A
AX-90654843	T/T	T/T
AX-247286460	T/T	T/T
AX-107984499	G/G	A/A
AX-86306051	G/G	A/A
AX-90611854	A/A	A/A
AX-91388674	A/A	G/G
AX-90654913	C/C	T/T
AX-108063074	G/G	A/A
AX-108055441	A/A	A/A
AX-108027664	C/C	C/C
AX-107949792	G/G	G/G
AX-108081358	C/C	C/C
AX-247220264	C/C	T/T
AX-247220267	G/G	A/A
AX-247220265	G/G	A/A
AX-108073139	G/G	A/G
AX-108003145	G/G	G/G
AX-108094166	G/G	A/A
AX-247220268	G/G	G/G
AX-90655073	C/C	T/T
AX-108037481	T/T	C/C
AX-108086552	A/A	T/T
AX-108079636	T/T	T/T
AX-108091463	G/G	G/G
AX-108007983	C/C	C/C
AX-91429459	C/C	C/C
AX-107994676	C/C	C/C
AX-108089735	C/C	T/T
AX-108099760	G/G	G/G
AX-247220278	G/G	G/G
AX-108092914	A/A	A/C
AX-107938323	T/T	T/C
AX-86306064	A/A	G/G
AX-108013888	A/A	A/A
AX-247220283	T/T	T/T
AX-108007832	A/A	A/A
AX-247286474	C/C	C/G
AX-108028249	G/G	A/A
AX-108026101	G/G	G/G
AX-247220284	T/T	T/T
AX-107944733	C/C	C/C
AX-108021488	T/T	C/C
AX-108025517	C/C	T/T
AX-108050106	G/G	G/G
AX-108100609	C/C	C/C
AX-107959436	G/G	A/A
AX-108037254	T/T	T/T
AX-107990495	A/A	A/A
AX-247286485	C/C	C/C
AX-107970260	T/T	C/C
AX-107942257	G/G	A/A
AX-107983754	C/C	T/T
AX-108049702	C/C	C/C
AX-86239307	A/A	C/C
AX-86239309	A/A	G/G
AX-90592569	C/C	T/T
AX-91457157	A/A	G/G
AX-107972705	C/C	T/T
AX-90655370	A/A	G/G
AX-108012559	G/G	G/G
AX-247286492	A/A	T/T
AX-247286491	A/A	A/G
AX-90655379	G/G	A/A
AX-90655387	T/T	T/T
AX-91457181	G/G	G/G
AX-247220292	T/T	T/T
AX-107971583	T/T	T/T
AX-247286497	G/G	T/T
AX-107943659	A/A	A/A
AX-108002229	T/T	-/-
AX-108041098	C/C	A/A
AX-86306069	A/A	A/A
AX-247220294	G/G	A/A
AX-247286501	G/G	G/G
AX-91394620	T/T	T/T
AX-108028819	C/C	T/T
AX-108038744	G/G	T/T
AX-108043513	G/G	A/A
AX-108107247	G/G	A/A
AX-108010875	T/C	C/C
AX-108001200	G/G	G/G
AX-107938570	C/C	A/A
AX-86303033	G/G	G/G
AX-108054441	A/A	G/G
AX-247220301	A/G	A/A
AX-107978812	C/C	C/C
AX-89984212	G/G	G/G
AX-108026855	T/T	T/T
AX-108090795	C/C	C/C
AX-90655503	A/A	G/G
AX-91457255	T/T	T/T
AX-108080540	C/C	C/C
AX-108002379	T/T	T/T
AX-91457264	C/C	C/C
AX-108109396	A/A	A/A
AX-90655517	C/C	C/C
AX-108044866	A/A	A/A
AX-108006974	C/C	C/C
AX-108078694	G/G	G/G
AX-91457303	C/C	C/C
AX-107978979	C/C	C/C
AX-90655584	G/G	G/G
AX-86264495	G/G	G/G
AX-108031595	-/-	T/T
AX-108037598	G/G	G/G
AX-90655620	C/C	C/C
AX-108093088	G/G	G/G
AX-108043774	A/A	A/A
AX-108031096	C/C	T/C
AX-107948670	T/C	C/C
AX-108015428	A/A	A/A
AX-247286526	T/C	C/C
AX-107942719	T/T	T/T
AX-108100055	G/G	G/G
AX-108079739	C/C	C/C
AX-90655738	C/C	T/T
AX-108068966	C/C	A/A
AX-107969744	C/C	T/T
AX-247286530	T/T	C/C
AX-90563917	A/A	G/G
AX-108063206	G/G	G/G
AX-108097310	T/T	C/C
AX-107970505	A/C	C/C
AX-108104570	A/A	G/G
AX-107989916	A/A	G/G
AX-247220321	C/C	A/A
AX-91457461	G/G	A/A
AX-108045487	C/C	C/C
AX-107982212	C/C	T/T
AX-108108774	A/A	C/C
AX-107972825	A/A	G/G
AX-107961263	T/T	G/G
AX-108019303	G/G	G/G
AX-108002840	T/T	T/T
AX-86264505	A/A	A/A
AX-107995797	C/C	A/A
AX-108071450	G/G	A/A
AX-108006970	G/G	A/A
AX-91457315	C/C	C/C
AX-108012809	T/T	T/T
AX-247286543	T/C	C/C
AX-108083465	G/G	A/A
AX-107976869	G/G	T/T
AX-108069089	T/T	C/C
AX-111994152	G/G	A/A
AX-247286545	T/C	T/T
AX-108018998	G/G	A/A
AX-247286547	G/G	A/A
AX-108103415	A/T	A/A
AX-107945610	C/C	T/T
AX-108048501	T/C	C/C
AX-108042181	C/C	T/T
AX-91457591	C/C	G/G
AX-90655969	G/G	A/A
AX-247286549	G/G	C/G
AX-90627892	A/A	A/A
AX-108081766	T/T	T/T
AX-108062846	C/C	T/T
AX-108080780	C/C	T/T
AX-159656237	T/T	G/G
AX-107999079	A/A	G/G
AX-247220336	G/G	-/-
AX-107986448	G/G	A/A
AX-108046963	G/G	A/A
AX-108054232	G/G	G/G
AX-108057330	A/A	C/C
AX-108063719	G/G	A/A
AX-90634870	A/A	G/G
AX-108053006	C/C	T/T
AX-107993153	G/G	A/A
AX-107961995	A/A	A/A
AX-108074969	C/C	C/C
AX-108088598	T/T	T/T
AX-107989406	A/A	G/G
AX-107949928	A/A	A/A
AX-108013547	C/C	A/A
AX-91203533	T/T	G/G
AX-86306083	C/C	C/C
AX-91457675	C/C	C/C
AX-91197469	A/A	A/A
AX-247220345	T/T	T/C
AX-107940683	T/T	C/C
AX-108040968	G/G	C/C
AX-107960480	A/A	C/C
AX-108054493	G/G	T/T
AX-108090394	T/T	G/G
AX-247286561	G/G	G/G
AX-90656221	T/T	T/T
AX-107950684	T/T	T/T
AX-108060135	T/T	T/T
AX-108095223	T/T	T/T
AX-108026770	C/C	G/G
AX-108099536	G/G	C/C
AX-90656237	G/G	A/A
AX-86239341	G/G	A/A
AX-90656329	G/G	A/A
AX-91457782	T/T	G/G
AX-108034907	G/G	A/A
AX-108037752	A/A	A/A
AX-108046675	T/T	C/C
AX-107977886	A/G	G/G
AX-108013672	G/G	T/T
AX-108057760	T/G	T/T
AX-108060207	C/C	C/C
AX-108078341	T/T	T/T
AX-86160818	G/G	G/G
AX-86306096	A/A	A/A
AX-86239347	A/A	G/G
AX-90656389	C/C	T/T
AX-90656393	A/A	G/G
AX-108053587	G/G	A/A
AX-247220358	G/G	G/G
AX-108047672	C/C	C/C
AX-90656402	C/C	C/C
AX-108039801	G/G	G/G
AX-247286578	T/T	C/C
AX-107966111	G/G	G/G
AX-107950762	T/C	C/C
AX-108035952	G/G	G/G
AX-108069833	C/C	C/C
AX-108032011	G/G	G/G
AX-107955216	C/C	C/C
AX-107939186	C/C	A/A
AX-108023525	A/A	C/C
AX-107961094	G/G	A/A
AX-247286586	T/T	C/C
AX-247286587	A/A	G/G
AX-107939726	T/T	T/T
AX-107940596	C/C	C/C
AX-86239353	G/G	A/A
AX-108046422	G/G	A/G
AX-108038927	C/C	C/C
AX-108092335	C/C	C/C
AX-86306099	A/A	C/C
AX-247286592	A/A	C/C
AX-108105053	T/T	C/C
AX-108020910	G/G	G/G
AX-107958322	T/T	T/T
AX-108101227	G/G	G/G
AX-108107157	A/A	A/A
AX-108050258	A/A	A/A
AX-108024269	G/G	A/A
AX-108024266	C/C	G/G
AX-90656607	T/T	G/G
AX-108102152	A/A	G/G
AX-247286600	T/T	T/G
AX-107946959	A/A	A/A
AX-86239358	G/G	A/A
AX-107950063	A/A	-/-
AX-107989898	A/A	A/G
AX-108080943	T/T	T/T
AX-90630498	G/G	T/T
AX-108026831	T/T	T/T
AX-108026829	G/G	A/A
AX-108068343	T/T	C/C
AX-108099878	G/G	A/G
AX-108041506	T/T	T/T
AX-108047307	A/A	A/A
AX-91458026	A/A	A/A
AX-108083284	C/C	T/T
AX-108068348	T/T	C/C
AX-108029102	C/C	A/C
AX-107975569	C/C	A/A
AX-107953286	T/T	T/T
AX-108081350	A/G	G/G
AX-107948194	T/T	G/G
AX-108012283	T/T	C/C
AX-107981896	A/A	G/G
AX-108039716	A/A	A/A
AX-107990611	C/C	T/C
AX-247220389	C/C	C/C
AX-108045615	G/G	G/G
AX-108100960	G/G	G/G
AX-107935802	G/G	G/G
AX-107966397	T/T	C/C
AX-108014494	T/T	G/G
AX-90656732	A/A	A/A
AX-108068313	C/G	C/C
AX-108053321	G/G	G/G
AX-108088767	G/G	A/A
AX-108073329	C/C	T/T
AX-108071499	G/G	T/T
AX-247220398	T/G	T/T
AX-107960791	T/T	T/T
AX-178079598	A/G	A/G
AX-107998433	A/A	A/A
AX-90656843	T/T	C/C
AX-247286628	G/G	G/G
AX-107981966	C/C	-/-
AX-108041760	G/G	A/A
AX-247286631	C/C	A/A
AX-108004133	A/C	C/C
AX-86284631	C/C	C/C
AX-107971727	C/C	T/T
AX-107972884	A/A	G/G
AX-107952988	A/A	A/A
AX-108007819	T/T	T/T
AX-86258092	C/C	A/A
AX-86300362	C/C	T/T
AX-247286635	G/G	G/G
AX-107966501	A/G	A/A
AX-107993043	C/C	C/C
AX-107954587	G/G	G/G
AX-108042641	A/G	A/G
AX-108089284	A/G	A/G
AX-108036076	-/-	-/-
AX-107949601	C/C	C/C
AX-107940340	T/T	T/T
AX-108004022	C/C	C/C
AX-108010128	G/G	G/G
AX-247220404	C/C	C/C
AX-107985577	C/C	C/C
AX-107964896	G/G	G/G
AX-90623436	T/T	T/T
AX-108059177	C/C	C/C
AX-107996443	A/A	A/A
AX-107944269	G/G	G/G
AX-108097640	C/C	C/C
AX-108026885	A/A	A/A
AX-108026886	C/C	C/C
AX-247220408	C/C	C/C
AX-108096550	A/A	A/A
AX-108026884	T/T	T/T
AX-108059191	T/T	T/T
AX-108016542	T/T	T/T
AX-86239379	A/A	A/A
AX-91406468	G/G	G/G
AX-107986895	C/C	C/C
AX-108005851	T/T	T/T
AX-108029223	C/C	C/C
AX-178079122	C/C	C/C
AX-108026945	T/C	T/C
AX-107964126	G/G	G/G
AX-107973156	G/G	G/G
AX-108094307	G/G	G/G
AX-108096924	T/T	T/T
AX-90657071	T/T	T/T
AX-90595893	A/A	A/C
AX-247286664	A/G	A/G
AX-247286665	-/-	-/-
AX-91458318	T/T	T/T
AX-90579570	T/T	T/T
AX-91409530	G/G	G/G
AX-108021778	C/C	C/C
AX-90657129	T/T	T/T
AX-108054503	A/A	A/A
AX-86264523	A/A	A/A
AX-108038177	T/T	T/T
AX-86326062	G/G	G/G
AX-108107183	A/A	A/A
AX-108028841	G/G	G/G
AX-86264526	G/G	G/G
AX-107944750	A/A	A/A
AX-108088237	C/C	C/C
AX-90657168	T/T	T/T
AX-86239383	G/G	G/G
AX-108051240	A/A	G/G
AX-107962560	C/C	A/A
AX-107935278	A/A	T/T
AX-91458386	C/C	T/T
AX-107986274	G/G	A/A
AX-108023859	A/A	A/A
AX-247286675	G/G	G/G
AX-90657178	T/T	T/T
AX-86264528	G/G	G/G
AX-108012368	C/C	C/C
AX-108010853	T/C	T/C
AX-108089771	T/G	T/G
AX-108049502	G/G	G/G
AX-107986688	C/C	C/C
AX-108010578	G/G	C/C
AX-108050897	T/T	C/C
AX-108013274	G/G	C/C
AX-90657239	G/G	A/A
AX-107991736	T/T	G/G
AX-90597811	G/G	C/C
AX-108014218	G/G	G/G
AX-108088371	G/G	A/A
AX-247286685	-/-	A/A
AX-108096747	T/T	T/T
AX-108026757	G/G	T/T
AX-86264532	A/A	G/G
AX-108043249	A/A	C/C
AX-108094341	A/A	C/C
AX-86306119	A/A	G/G
AX-178078768	T/T	G/G
AX-107965319	C/C	A/A
AX-247286687	T/T	C/C
AX-108003151	C/C	T/T
AX-108025061	T/T	C/C
AX-107963801	C/C	T/T
AX-90594441	C/C	T/T
AX-108089903	A/A	A/A
AX-108034900	A/A	A/A
AX-108107741	A/A	A/A
AX-108103377	G/G	G/G
AX-86239393	A/A	A/A
AX-86264534	A/A	A/A
AX-86239395	G/G	G/G
AX-90657448	C/C	C/C
AX-108026955	C/C	C/C
AX-108098968	T/T	T/T
AX-247286694	A/A	A/A
AX-86264538	G/G	G/G
AX-107973051	C/C	C/C
[truncated: 59,216 more rows]
